# Supplementary material for: Evaluation of Habitat Suitability and Assessment of the Invasion Risk of Water Hyacinth [Eichhornia crassipes (Mart.) Solms] in Global Freshwater Ecosystems
Source: Plants (Basel). 2026 Apr 21;15(8):1279. doi: 10.3390/plants15081279 (PMC13120147; doi:10.3390/plants15081279)
Supplement: Supplementary file 1 [file plants-15-01279-s001.zip]

Archive with 4 entries (4 files):
- Table S1..xlsx
- Table S2.1-2.4.xlsx
- Table S3.1-3.5.xlsx
- Table S4.1-4.4.xlsx
