# Supplementary material for: Evaluation of Habitat Suitability and Assessment of the Invasion Risk of Water Hyacinth [Eichhornia crassipes (Mart.) Solms] in Global Freshwater Ecosystems
Source: Plants (Basel). 2026 Apr 21;15(8):1279. doi: 10.3390/plants15081279 (PMC13120147; doi:10.3390/plants15081279)
Supplement: Supplementary file 1 [file plants-15-01279-s001.zip › Table S1..xlsx]

## Sheet: Sheet1
Table S1.: Pearson’s correlation test among the environmental variables
Layer	Bio1	Bio2	Bio3	Bio4	Bio5	Bio6	Bio7	Bio8	Bio9	Bio10	Bio11	Bio12	Bio13	Bio14	Bio15	Bio16	Bio17	Bio18	Bio19	BOD	Depth	Discharge	EC	Elevation
Bio1
Bio2	0.59
Bio3	0.69	0.47
Bio4	-0.53	-0.16	-0.85
Bio5	0.97	0.65	0.55	-0.32
Bio6	0.97	0.49	0.79	-0.7	0.89
Bio7	-0.35	0.12	-0.72	0.96	-0.11	-0.55
Bio8	0.94	0.54	0.51	-0.29	0.96	0.86	-0.11
Bio9	0.89	0.52	0.78	-0.73	0.81	0.94	-0.57	0.71
Bio10	0.98	0.61	0.56	-0.35	1	0.91	-0.15	0.97	0.82
Bio11	0.98	0.54	0.79	-0.69	0.91	1	-0.52	0.87	0.94	0.92
Bio12	0.53	0.02	0.64	-0.56	0.43	0.6	-0.54	0.46	0.51	0.46	0.58
Bio13	0.54	0.1	0.64	-0.57	0.43	0.6	-0.52	0.46	0.51	0.46	0.59	0.91
Bio14	0.31	-0.1	0.33	-0.27	0.25	0.35	-0.3	0.29	0.27	0.27	0.32	0.74	0.46
Bio15	-0.39	0.05	-0.04	0.02	-0.41	-0.35	0.02	-0.47	-0.28	-0.43	-0.33	-0.32	-0.09	-0.47
Bio16	0.56	0.1	0.64	-0.57	0.45	0.62	-0.52	0.48	0.52	0.48	0.61	0.94	0.99	0.5	-0.14
Bio17	0.32	-0.11	0.36	-0.3	0.26	0.37	-0.34	0.3	0.29	0.28	0.34	0.77	0.49	0.99	-0.48	0.53
Bio18	0.51	0.09	0.46	-0.35	0.45	0.52	-0.31	0.53	0.37	0.48	0.51	0.83	0.78	0.61	-0.3	0.81	0.63
Bio19	0.3	-0.09	0.47	-0.42	0.21	0.38	-0.45	0.22	0.36	0.23	0.36	0.75	0.59	0.69	-0.3	0.61	0.72	0.41
BOD	0.42	0.39	0.03	0.22	0.53	0.29	0.35	0.57	0.16	0.52	0.31	0.04	0.05	0.03	-0.25	0.07	0.02	0.17	-0.06
Depth	0.03	0.01	0.02	-0.02	0.03	0.03	-0.01	0.03	0.02	0.03	0.03	0.03	0.03	0.02	-0.02	0.03	0.02	0.03	0.01	0.02
Discharge	0.03	-0.01	0.05	-0.04	0.03	0.04	-0.04	0.03	0.03	0.03	0.04	0.06	0.05	0.05	-0.02	0.06	0.05	0.02	0.09	0.04	0.02
EC	0.35	0.45	0.09	0.04	0.42	0.28	0.16	0.37	0.27	0.4	0.3	-0.11	-0.11	-0.05	-0.2	-0.1	-0.06	-0.03	-0.12	0.59	0.01	0.02
Elevation	-0.7	-0.15	-0.22	0.12	-0.73	-0.63	0.05	-0.75	-0.53	-0.74	-0.63	-0.37	-0.32	-0.29	0.55	-0.34	-0.29	-0.36	-0.23	-0.41	-0.03	-0.03	-0.28
pH	0.16	0.07	0.08	-0.08	0.15	0.15	-0.05	0.15	0.13	0.15	0.15	0.13	0.18	0.07	-0.05	0.18	0.07	0.13	0.04	0.2	0.17	0.1	0.13	-0.13
