# Supplementary material for: Evaluation of Habitat Suitability and Assessment of the Invasion Risk of Water Hyacinth [Eichhornia crassipes (Mart.) Solms] in Global Freshwater Ecosystems
Source: Plants (Basel). 2026 Apr 21;15(8):1279. doi: 10.3390/plants15081279 (PMC13120147; doi:10.3390/plants15081279)
Supplement: Supplementary file 1 [file plants-15-01279-s001.zip › Table S2.1-2.4.xlsx]

## Sheet: Small Lakes
Table S2.1. List of small lakes (<100 km2) present around the world
ID No.	Lake name	Area of lake (km2)	Cell count	Current	SSP2-4.5	SSP5-8.5
1820	Vesijarvi	100	8	0	0	0
1821	Sarezskoye	100	8	0	0	0
1822		100	8	0	0	0
1823		100	8	0	0	0
1825		99.9	8	0	0	0
1826		99.9	8	0	0	0
1827	Lagkor	99.7	8	0	0	0
1828		99.6	8	0	3	3
1829		99.6	8	0	0	0
1830		99.5	8	0	0	0
1831	Glafsfj	99.3	8	0	0	0
1832	North Wabasca	99.3	8	0	0	0
1835		99	8	0	0	0
1837	Danau Sentarum	98.9	8	0	0	0
1838		98.8	8	0	0	0
1839	Rice	98.7	8	0	0	0
1840	Ercek	98.7	8	0	0	0
1841	Inawashiro ko	98.7	8	0	0	0
1843		98.7	8	0	0	0
1845		98.6	8	0	0	0
1846		98.5	8	0	0	0
1847		98.4	8	0	0	0
1848		98.3	8	0	0	0
1849		98.3	8	0	0	0
1850		98.3	8	0	0	0
1852		98.2	8	0	0	0
1853	Mandiora	98.1	8	0	0	0
1854		98.1	8	0	0	0
1855		98.1	8	0	0	0
1856		98	8	0	0	0
1857	Fort Loudoun Lake	98	8	0	0	0
1858		97.8	8	0	0	0
1859	Julian	97.7	8	0	0	0
1860		97.6	8	0	0	0
1861		97.6	8	0	0	0
1862		97.5	8	0	0	0
1863		97.4	8	0	0	0
1864		97.4	8	0	0	0
1865		97.3	8	0	0	0
1867	Periptaveto	97	8	0	3	4
1868	Ontojarvi	96.9	8	0	0	0
1869	Ihotry	96.8	8	0	0	0
1870		96.8	8	0	0	0
1871	Lung Mu	96.7	8	0	0	0
1872		96.7	8	0	0	0
1873	Wu	96.5	8	0	0	0
1874	Pal萸캿ozero	96.4	8	0	0	0
1875	Keuruunselka	96.4	8	0	0	0
1876		96.4	8	0	0	0
1877		96.4	8	0	0	0
1878		96.4	8	0	0	0
1879		96.2	8	0	0	0
1880		96.2	8	0	0	0
1881	Kozhozero	96.1	8	0	0	0
1883		96.1	8	0	0	0
1884		96.1	8	0	0	0
1885		96	8	1	5	5
1886		96	8	0	0	0
1887	Kilibek	95.8	8	0	0	0
1888		95.8	8	0	0	0
1889	Caddo Lake	95.8	8	0	0	0
1891	Dogaicoring Quang	95.5	8	0	0	0
1892		95.5	8	0	0	0
1893	Roxen	95.4	8	0	0	0
1894		95.4	8	0	0	0
1895		95.4	8	0	0	0
1896		95.4	8	0	0	0
1897		95.4	8	0	0	0
1898	Zhandyshalkar	95.3	8	0	0	0
1899		95.3	8	0	0	0
1900		95.2	8	0	0	0
1901		95.2	8	0	0	0
1902	Danau Manindjau	95.1	8	0	0	0
1903		95.1	8	0	0	0
1904	Semajang	95	8	0	0	0
1905		95	8	0	0	0
1906		95	8	0	0	0
1907		94.9	8	0	0	0
1908		94.8	8	0	0	0
1909		94.8	8	0	0	0
1910	Pigeon	94.7	8	0	0	0
1911		94.7	8	0	0	0
1912		94.7	8	0	0	0
1913	Trikhonis	94.6	8	0	0	0
1914	Chikuminuk Lake	94.6	8	0	0	0
1917		94.4	8	0	0	0
1918		94.3	8	0	0	0
1919		94.2	8	0	0	0
1920	Kyrosjarvi	94.1	8	0	0	0
1923	Lake Shelbyville	94	8	0	0	0
1924	Tunnssjoon	93.9	8	0	0	0
1925		93.9	8	0	0	0
1926		93.8	8	0	0	0
1927		93.8	8	0	0	0
1928		93.4	8	0	0	0
1929		93.4	8	0	0	0
1930		93.3	8	0	0	0
1931		93.3	8	0	0	0
1932		93.1	8	0	0	0
1933		93.1	8	0	0	0
1934		93.1	8	0	0	0
1935		93.1	7	0	0	0
1937	Agua Viva	93	7	7	7	7
1940	Brown	92.9	7	7	7	7
1941	Valli di Comacchio	92.9	7	2	4	4
1942	Wisdom	92.8	7	7	7	7
1943	Chiuta	92.8	7	7	7	7
1944	Lake Conroe	92.8	7	0	0	0
1945	Keeley	92.7	7	7	7	7
1948	Lake Washington	92.7	7	7	7	7
1949		92.7	7	0	0	0
1950	Bataklik	92.6	7	7	7	7
1951		92.6	7	7	7	7
1952		92.5	7	0	5	7
1953		92.5	7	0	0	0
1954		92.3	7	7	7	7
1955		92.3	7	0	0	0
1956	Har	92.2	7	7	7	7
1957	Limingen	92.1	7	7	7	7
1958	Argazinskoye	92.1	7	7	7	7
1959		92.1	7	0	0	0
1960	Myakshinga	92	7	7	7	7
1961		92	7	5	5	5
1962	Rkiz	91.8	7	0	0	0
1964		91.8	7	0	0	0
1965		91.7	7	7	7	7
1966		91.7	7	7	7	7
1967		91.6	7	0	0	0
1968		91.6	7	7	7	7
1969	Akkol'	91.5	7	7	7	7
1970	Mo-k'o-yu	91.5	7	7	7	7
1971	Kuo-mang	91.4	7	7	7	7
1972		91.4	7	7	7	7
1973		91.4	7	0	0	0
1975	Epecuen	91.3	7	0	0	0
1976		91.3	7	7	7	7
1977		91.3	7	7	7	7
1978		91.3	7	0	0	0
1979	Zhangdu	91.2	7	7	7	7
1980		91.2	7	7	7	7
1981		91.2	7	4	5	7
1982		91.1	7	7	7	7
1983	Taciula	91.1	7	0	0	0
1984	Unden	91	7	0	0	0
1985		90.9	7	7	7	7
1986		90.7	7	0	0	0
1987	Lake Aleknagik	90.6	7	7	7	7
1988		90.6	7	7	7	7
1989		90.5	7	0	0	0
1990		90.5	7	7	7	7
1991	Lake Beverley	90.4	7	0	0	0
1992		90.3	7	7	7	7
1993		90.1	7	0	0	0
1994		89.9	7	0	0	0
1995		89.9	7	0	0	0
1997	Syrkovoye	89.8	7	0	0	0
1998	Nakuwa	89.8	7	7	7	7
1999		89.8	7	0	0	0
2000		89.7	7	1	3	3
2001		89.7	7	0	0	0
2002	Imlor	89.5	7	0	0	0
2003	Orba	89.5	7	0	0	0
2004		89.5	7	0	0	0
2006	Arroyos	89.4	7	0	0	0
2007		89.4	7	0	0	0
2008		89.3	7	0	0	0
2009		89.3	7	0	0	0
2010		89.3	7	0	0	0
2011	Flagstaff Lake	89.2	7	0	0	0
2012	Pueblo Viejo	89.1	7	0	0	0
2013		89.1	7	0	0	0
2014		89	7	0	0	0
2015		89	7	7	7	7
2016		89	7	0	0	0
2017	Sagarych'ye	88.9	7	0	0	0
2018	Yueliang Pao	88.9	7	2	5	5
2019	Tursuntskiy Tuman	88.8	7	0	0	0
2020	Memphremegog	88.8	7	0	0	0
2021		88.8	7	0	0	0
2022		88.8	7	0	0	0
2023		88.8	7	0	0	0
2024	Ka-Shun No-Erh	88.7	7	0	0	0
2026		88.7	7	0	0	0
2027		88.7	7	7	7	7
2028		88.7	7	0	0	0
2029		88.6	7	0	0	0
2030		88.5	7	0	0	0
2031		88.5	7	0	0	0
2032	Eagle Lake	88.4	7	0	0	0
2033		88.4	7	0	0	0
2034		88.3	7	0	0	0
2035		88.3	7	7	7	7
2036	Rinihue	88.2	7	0	0	0
2037		88.2	7	0	0	0
2038		88.2	7	0	0	0
2040		88	7	7	7	7
2041		88	7	0	0	0
2042	Gimol Skoye	87.9	7	0	0	0
2044		87.9	7	0	0	0
2047	B. Everett Jordan Lake	87.8	7	0	0	0
2048		87.8	7	0	0	0
2049		87.8	7	7	7	7
2050		87.8	7	0	0	0
2051		87.8	7	0	0	0
2052		87.8	7	0	0	0
2054	Visohisarvi	87.7	7	0	0	0
2055		87.7	7	0	0	0
2056		87.6	7	0	0	0
2057		87.6	7	0	0	0
2058		87.6	7	0	0	0
2059		87.6	7	0	0	0
2060	Vastenjaure	87.5	7	0	0	0
2061		87.5	7	0	0	0
2064		87.4	7	0	0	0
2065		87.4	7	7	7	7
2066		87.4	7	0	0	0
2067	Grasset	87.3	7	0	0	0
2068		87.3	7	0	0	0
2069		87.2	7	0	0	0
2070		87.2	7	0	0	0
2071		87	7	0	0	0
2073	Sarmiento	86.9	7	0	0	0
2074		86.9	7	0	0	0
2075		86.8	7	0	0	0
2076		86.8	7	0	0	0
2077		86.7	7	0	0	0
2078		86.4	7	0	0	0
2079	Akhtanizovskiy	86.3	7	0	0	0
2080	Dong	86.3	7	0	0	0
2081		86.3	7	0	0	0
2082		86.3	7	0	0	0
2083	Bul'shoye Toko	86.2	7	0	0	0
2084		86.2	7	0	0	0
2085		86.2	7	0	0	0
2086		86.2	7	0	0	0
2087		86.1	7	0	0	0
2088		86.1	7	0	0	0
2089		86.1	7	7	7	7
2090	Vilama	86	7	0	0	0
2091		86	7	0	0	0
2092		86	7	0	0	0
2093		86	7	0	0	0
2094	Wular	85.7	7	0	0	0
2095		85.7	7	0	0	0
2096	Priest Lake	85.6	7	0	0	0
2097		85.6	7	0	0	0
2098		85.6	7	0	0	0
2099	Monte	85.5	7	0	0	0
2100		85.5	7	0	0	0
2101		85.5	7	0	0	0
2102		85.5	7	0	0	0
2103	Aougoundou	85.4	7	0	0	0
2104		85.4	7	0	0	0
2105		85.4	7	0	0	0
2106		85.4	7	0	0	0
2107		85.4	7	0	0	0
2109		85.3	7	0	0	0
2110		85.3	7	0	0	0
2111		85.3	7	0	0	0
2112		85.3	7	0	0	0
2113		85.3	7	0	0	0
2114		85.3	7	0	0	0
2115		85.2	7	0	0	0
2116	Ch'a-erh-ku-t'e	85.1	7	7	7	7
2117		85.1	7	0	0	0
2118		85.1	7	0	0	0
2119		85.1	7	1	4	4
2120		85.1	7	0	0	0
2121		85.1	7	0	0	0
2122		85.1	7	7	7	7
2124	Awasa	85	7	0	0	0
2125		85	7	0	0	2
2126		85	7	0	0	0
2127		84.9	7	0	0	0
2128		84.9	7	0	0	0
2129		84.9	7	0	0	0
2130		84.8	7	0	0	0
2131		84.7	7	0	0	0
2132		84.7	7	0	0	0
2134		84.6	7	0	0	0
2135		84.6	7	0	0	0
2136		84.6	7	0	0	0
2137		84.5	7	0	0	0
2138		84.5	7	0	0	0
2139		84.5	7	0	0	0
2140		84.5	7	0	0	0
2141		84.5	7	0	0	0
2142		84.4	7	0	0	0
2145		84.4	7	0	0	0
2146		84.4	7	0	0	0
2147		84.4	7	0	0	0
2148	Kishi'karoy	84.3	7	0	0	0
2149		84.3	7	0	2	3
2150		84.3	7	0	0	0
2151		84.3	7	0	0	0
2152	Oyeren	84.2	7	0	0	0
2153	Rend Lake	84.2	7	0	0	0
2154		84.2	7	0	0	0
2156	Chang Dang	84.1	7	0	0	0
2157	Corte	84.1	7	0	0	0
2158		84.1	7	0	0	0
2159	Takslesluk Lake	84	7	0	0	0
2161		83.8	7	0	0	0
2162		83.8	7	0	0	0
2163	Sergazero	83.7	7	0	0	0
2164		83.7	7	0	0	0
2165	Melintang	83.6	7	0	0	0
2166		83.5	7	0	0	0
2167		83.5	7	0	0	0
2168	Millwood Lake	83.5	7	0	0	0
2169	Whitefish Lake	83.4	7	0	0	0
2170		83.4	7	0	0	0
2172		83.3	7	0	0	0
2174		83.2	7	0	0	0
2175		83.1	7	0	0	0
2176		83.1	7	0	0	0
2178	Lohjanjarvi	82.9	7	0	0	0
2179		82.9	7	0	0	0
2180		82.8	7	0	0	0
2181		82.8	7	0	0	0
2182		82.8	7	0	0	0
2184		82.7	7	0	0	0
2185		82.7	7	0	0	0
2186	Thingvallavain	82.6	7	0	0	0
2187		82.6	7	0	0	0
2188		82.5	7	0	0	0
2189		82.5	7	0	0	0
2190	Tames	82.4	7	0	0	0
2191		82.4	7	0	0	0
2192		82.4	7	0	0	0
2193		82.4	7	0	0	0
2196		82.3	7	0	0	0
2197		82.2	7	0	0	0
2198		82.2	7	0	0	0
2199		82.2	7	0	0	0
2200	Waconich	82.1	7	0	0	0
2201	Biylikol	82.1	7	0	0	0
2202	Cam	82.1	7	0	0	0
2203	Tajo-Tzo	82.1	7	0	0	0
2204		82.1	7	0	0	0
2205	Catahoula Lake	82	7	0	0	0
2206		82	7	0	0	0
2207		82	7	0	0	0
2209		81.9	7	0	0	0
2210		81.9	7	0	0	0
2211	Munduyskoye	81.8	7	0	0	0
2212		81.8	7	0	0	0
2213		81.8	7	0	0	0
2214		81.8	7	0	0	0
2216		81.6	6	6	6	6
2217		81.5	6	0	0	0
2219		81.4	6	6	6	6
2220		81.4	6	1	5	6
2222		81.3	6	6	6	6
2223		81.2	6	0	0	0
2224		81.2	6	6	6	6
2225		81.2	6	0	0	0
2226	Khanskoye	81.1	6	0	0	0
2227		81.1	6	6	6	6
2228		81.1	6	6	6	6
2231		81	6	6	6	6
2232		81	6	6	6	6
2233		80.9	6	0	0	0
2235		80.8	6	0	0	0
2238	Barkol	80.6	6	6	6	6
2239		80.6	6	6	6	6
2240		80.6	6	6	6	6
2241		80.6	6	6	6	6
2242		80.6	6	0	0	0
2243		80.5	6	6	6	6
2244		80.5	6	0	0	0
2245		80.3	6	6	6	6
2246		80.3	6	6	6	6
2247		80.3	6	0	0	0
2248		80.2	6	6	6	6
2249		80.1	6	6	6	6
2250		80.1	6	6	6	6
2252	Nakten	79.9	6	6	6	6
2254	Tolbo	79.8	6	6	6	6
2255		79.8	6	6	6	6
2256		79.8	6	0	0	0
2257		79.8	6	0	2	1
2258		79.7	6	6	6	6
2259		79.7	6	0	0	0
2260		79.7	6	6	6	6
2261		79.7	6	6	6	6
2262		79.7	6	6	6	6
2263		79.7	6	0	3	6
2264	Kuril'skoye	79.6	6	6	6	6
2265		79.6	6	6	6	6
2266		79.6	6	2	6	6
2269	Wabamun	79.5	6	6	6	6
2270	Har	79.5	6	0	0	0
2271	Kinkony	79.5	6	1	1	1
2272		79.5	6	0	0	0
2273		79.5	6	6	6	6
2274		79.5	6	0	0	0
2275		79.5	6	0	0	0
2276		79.5	6	0	0	0
2277	Ch'a-han no-erh	79.4	6	6	6	6
2278		79.4	6	6	6	6
2279		79.4	6	6	6	6
2280		79.4	6	0	0	0
2282		79.3	6	0	0	0
2283		79.3	6	0	0	0
2284		79.3	6	6	6	6
2285	Ebeyty	79.2	6	0	0	0
2286	Hazar	79.2	6	0	0	0
2287		79.2	6	0	0	0
2288	J. Percy Priest Lake	79.2	6	0	0	0
2289		79.2	6	0	0	0
2290		79.2	6	0	0	0
2291		79.2	6	0	0	0
2292		79.1	6	0	0	0
2293		79.1	6	0	0	0
2295		79	6	0	0	0
2296		79	6	6	6	6
2297		79	6	0	0	0
2298		78.9	6	6	6	6
2299		78.9	6	0	0	0
2300	Milford Lake	78.9	6	6	6	6
2301		78.9	6	6	6	6
2302		78.8	6	0	0	0
2303		78.8	6	0	0	0
2304		78.7	6	6	6	6
2305		78.7	6	1	2	2
2306		78.7	6	6	6	6
2307		78.6	6	6	6	6
2308		78.6	6	6	6	6
2309	Nunavaugaluk Lake	78.5	6	0	0	0
2310		78.5	6	5	4	6
2311		78.4	6	6	6	6
2312	Lake Hudson	78.4	6	6	6	6
2313	Ihema	78.3	6	0	0	0
2314		78.3	6	0	0	0
2315		78.3	6	0	0	0
2316		78.2	6	5	6	6
2317	Chiemsee	78.1	6	6	6	6
2318	Sibayi	78.1	6	0	0	0
2319	Peschanoye	78.1	6	0	0	0
2320		78.1	6	0	0	0
2321		78.1	6	0	0	0
2322	Nisser	78	6	0	0	0
2323		78	6	0	0	0
2324		78	6	0	0	0
2325		78	6	0	0	0
2326		78	6	0	0	0
2327	Kifukula	77.9	6	0	0	0
2328		77.9	6	0	0	0
2329		77.9	6	1	1	1
2330		77.9	6	0	0	0
2331		77.9	6	0	0	0
2332		77.8	6	6	6	6
2333		77.8	6	6	6	6
2334		77.8	6	0	0	0
2335	St. Therese	77.6	6	0	0	0
2336	Norra Dellen	77.6	6	0	0	0
2337	Fontana	77.6	6	0	0	0
2338		77.6	6	6	6	6
2339		77.6	6	0	0	0
2340		77.6	6	0	0	0
2341		77.6	6	0	0	0
2342		77.6	6	0	0	0
2343	Chakachamna Lake	77.5	6	0	3	3
2344		77.5	6	0	0	0
2345	Houghton Lake	77.5	6	0	0	0
2346		77.4	6	0	0	0
2347		77.4	6	6	6	6
2348		77.3	6	0	0	0
2349	Burigi	77.2	6	0	0	0
2350		77.2	6	6	6	6
2351		77.2	6	6	6	6
2352		77.2	6	0	0	0
2353		77.2	6	0	0	0
2354		77.2	6	0	0	0
2355	Wateree Lake	77.1	6	6	6	6
2356		77.1	6	0	0	0
2357		77.1	6	0	0	0
2358	Glan	76.9	6	0	0	0
2359	Ichkeul	76.9	6	0	0	0
2360		76.9	6	6	6	6
2361		76.9	6	0	0	0
2362		76.9	6	0	0	0
2363		76.9	6	0	0	0
2365		76.8	6	6	6	6
2366		76.8	6	0	0	0
2367		76.8	6	0	0	0
2368		76.8	6	6	6	6
2369		76.7	6	0	0	0
2370		76.6	6	0	0	0
2371		76.6	6	0	0	0
2372		76.6	6	0	0	0
2373		76.6	6	6	6	6
2374		76.5	6	0	0	0
2375		76.4	6	0	0	0
2376		76.3	6	0	0	0
2378	Ch'eng	76.2	6	0	0	0
2379		76.2	6	6	6	6
2380	Naujan	76.1	6	0	0	0
2382	Tohopekaliga Lake	76	6	0	0	0
2383		76	6	0	0	0
2384		76	6	0	0	0
2385		76	6	0	0	0
2386		75.9	6	6	6	6
2387		75.9	6	0	0	0
2388		75.8	6	0	0	0
2389		75.8	6	0	0	0
2390		75.8	6	0	0	0
2391		75.7	6	0	0	0
2392		75.7	6	0	0	0
2393		75.7	6	0	0	0
2394		75.6	6	0	0	0
2396		75.4	6	0	0	0
2397		75.4	6	0	0	0
2399		75.2	6	0	0	0
2400		75.2	6	0	0	0
2401		75.2	6	0	0	0
2402		75.1	6	0	0	0
2403	Lake Brooks	75	6	0	0	0
2404		75	6	0	0	0
2405		75	6	0	0	0
2406		75	6	0	0	0
2407		74.9	6	0	0	0
2408		74.8	6	0	0	0
2409		74.8	6	0	0	0
2411		74.7	6	0	0	0
2412		74.7	6	0	0	0
2413		74.7	6	0	0	0
2414		74.6	6	0	0	0
2415		74.6	6	0	0	0
2416	Possum Kingdom Lake	74.6	6	0	0	0
2417	Vigorritis	74.5	6	0	0	0
2418		74.5	6	0	0	0
2419		74.5	6	0	0	0
2420		74.5	6	0	0	0
2421		74.5	6	0	0	0
2422		74.4	6	0	0	0
2423		74.4	6	0	0	0
2424		74.4	6	0	0	0
2425		74.3	6	0	0	0
2426		74.3	6	0	0	0
2427		74.3	6	0	0	0
2428		74.3	6	0	0	0
2429	Cass Lake	74.3	6	0	0	0
2431		74.2	6	0	0	0
2432		74.2	6	0	0	0
2433	Tenkiller Ferry Lake	74.2	6	0	0	0
2434		74.1	6	6	6	6
2435		74.1	6	6	6	6
2436		74.1	6	6	6	6
2438		74	6	0	0	0
2439	Torch Lake	74	6	0	0	0
2440		74	6	0	0	0
2441		74	6	0	0	0
2442		73.8	6	6	6	6
2443		73.8	6	0	0	0
2444		73.7	6	0	0	0
2445	Lake O' the Pines	73.7	6	0	0	0
2447		73.6	6	0	0	0
2448		73.6	6	0	0	0
2449	Plata	73.5	6	0	0	0
2450		73.5	6	0	0	0
2451		73.5	6	2	3	2
2452		73.5	6	0	0	0
2453		73.4	6	0	0	0
2454		73.4	6	0	0	0
2456		73.3	6	0	0	0
2457	Lake Chippewa	73.3	6	0	0	0
2458		73.3	6	0	0	0
2459		73.2	6	0	0	0
2462		73.1	6	0	0	0
2463		73	6	0	0	0
2464		73	6	0	0	0
2465		72.9	6	0	0	0
2466		72.9	6	0	0	0
2467		72.9	6	0	0	0
2468	Melkoye	72.8	6	6	6	6
2469	Lake Grosvenor	72.8	6	0	0	0
2470		72.8	6	0	0	0
2471		72.8	6	0	0	0
2472		72.8	6	0	0	0
2473		72.8	6	0	0	0
2474		72.8	6	0	0	0
2475		72.8	6	0	0	0
2476		72.8	6	0	0	0
2477		72.8	6	0	0	0
2478		72.8	6	0	0	0
2480		72.7	6	0	0	0
2482		72.6	6	0	0	0
2483		72.6	6	0	0	0
2484	Catemaco	72.5	6	0	0	0
2485		72.5	6	0	0	0
2486		72.5	6	0	0	0
2487		72.5	6	0	0	0
2488	Tavolzhan	72.4	6	0	0	0
2489		72.4	6	0	0	0
2490		72.4	6	0	0	0
2491		72.4	6	0	0	0
2492	Horgon	72.3	6	0	0	0
2493		72.3	6	0	0	0
2494		72.3	6	0	0	0
2495		72.2	6	0	0	0
2496		72.2	6	0	0	0
2497		72.2	6	0	0	0
2498		72.2	6	0	0	0
2499		72.2	6	0	0	0
2500		72.2	6	0	0	0
2501		72.1	6	0	0	0
2502		72.1	6	0	0	0
2503		72.1	6	0	0	0
2504		72.1	6	0	0	0
2506		72	6	0	0	0
2507		72	6	0	0	0
2509		71.9	6	0	0	0
2510		71.9	6	0	0	0
2511		71.9	6	0	0	0
2513		71.8	6	0	0	0
2514		71.8	6	0	0	0
2515	Lagarfljoi	71.7	6	0	0	0
2516	Lomond	71.7	6	0	0	0
2518		71.7	6	0	0	0
2519		71.7	6	0	0	0
2520		71.7	6	0	0	0
2521		71.7	6	0	0	0
2522		71.7	6	0	0	0
2523		71.6	6	0	0	0
2524		71.6	6	0	0	0
2525		71.5	6	6	6	6
2526		71.5	6	0	0	0
2527		71.5	6	0	0	0
2528		71.5	6	0	0	0
2529		71.4	6	0	0	0
2530	Lake Anna	71.4	6	0	0	0
2531		71.3	5	5	5	5
2532		71.3	5	5	5	5
2533		71.3	5	0	0	0
2534		71.3	5	5	5	5
2535		71.3	5	5	5	5
2536		71.3	5	5	5	5
2537		71.2	5	5	5	5
2538		71.2	5	5	5	5
2539	Crescent Lake	71.2	5	0	2	3
2540		71.2	5	4	5	5
2541		71.1	5	5	5	5
2542		71.1	5	5	5	5
2543	Imuruk Lake	71.1	5	5	5	5
2544		71.1	5	5	5	5
2545		71.1	5	5	5	5
2546		71.1	5	5	5	5
2547	Dayan	71	5	0	0	0
2548		71	5	0	0	0
2549		71	5	5	5	5
2550		71	5	5	5	5
2552		70.9	5	5	5	5
2553		70.9	5	0	0	0
2554		70.9	5	0	0	0
2555		70.9	5	5	5	5
2556		70.8	5	5	5	5
2557		70.7	5	0	0	0
2558		70.6	5	5	5	5
2559	Gaiba	70.5	5	5	5	5
2560		70.5	5	0	0	0
2561		70.5	5	5	5	5
2562		70.4	5	0	0	0
2563		70.3	5	0	0	0
2564		70.3	5	5	5	5
2565		70.3	5	0	0	0
2566		70.3	5	0	0	0
2567		70.3	5	5	5	5
2569		70.2	5	5	5	5
2570		70.2	5	0	0	0
2571	Volvi	70.1	5	0	0	0
2572		70.1	5	0	0	0
2573		70.1	5	0	0	0
2574		70.1	5	5	5	5
2575		70.1	5	0	0	0
2576		70.1	5	5	5	5
2578	Pechenezhkoye	70	5	0	0	0
2579		70	5	0	0	0
2580		70	5	5	5	5
2581		70	5	0	0	0
2582		70	5	0	0	0
2583		70	5	1	5	5
2584		69.9	5	5	5	5
2585		69.9	5	0	0	0
2586		69.9	5	5	5	5
2587		69.9	5	5	5	5
2589		69.8	5	0	0	0
2590		69.8	5	0	0	0
2591		69.7	5	5	5	5
2592		69.7	5	0	0	0
2593		69.7	5	1	3	5
2594		69.6	5	5	5	5
2595		69.6	5	5	5	5
2596	Kegum Kagati Lake	69.6	5	0	0	0
2598		69.5	5	5	5	5
2599		69.4	5	5	5	5
2600	Concepcion	69.3	5	0	0	0
2601		69.3	5	5	5	5
2602		69.3	5	5	5	5
2603		69.3	5	0	0	0
2604		69.3	5	0	0	0
2605		69.3	5	0	0	0
2607		69.2	5	5	5	5
2608		69.2	5	0	0	0
2609		69.1	5	0	0	0
2610		69.1	5	5	5	5
2611		69	5	0	0	0
2612		69	5	5	5	5
2613		68.9	5	0	0	0
2614		68.9	5	0	0	0
2615		68.9	5	5	5	5
2616	Lake Harris	68.9	5	5	5	5
2617	Storovan	68.8	5	5	5	5
2618		68.8	5	0	0	0
2621		68.7	5	5	5	5
2622		68.7	5	0	0	0
2623		68.7	5	0	0	0
2624		68.6	5	5	5	5
2625		68.6	5	5	5	5
2627	Ik	68.5	5	5	5	5
2628		68.5	5	5	5	5
2629		68.5	5	0	0	0
2630		68.5	5	5	5	5
2631		68.4	5	0	0	0
2632		68.4	5	0	0	0
2633		68.4	5	3	4	5
2634		68.4	5	0	0	0
2635		68.4	5	0	0	0
2636		68.4	5	0	0	0
2637		68.4	5	0	0	0
2638		68.4	5	5	5	5
2639		68.3	5	0	0	0
2640		68.3	5	0	0	0
2641		68.3	5	5	5	5
2642		68.3	5	5	5	5
2643	Juparana	68.2	5	5	5	5
2644		68.2	5	0	0	0
2645		68.2	5	5	5	5
2646		68.2	5	0	0	0
2647		68.2	5	0	0	0
2648	Mooselookmeguntic Lake	68.2	5	0	0	0
2649		68.2	5	0	0	0
2650	Charlotte	68.1	5	5	5	5
2651		68.1	5	0	0	0
2652		68.1	5	5	5	5
2654		68	5	0	0	0
2655	Tetlin Lake	68	5	0	0	0
2656		68	5	0	0	0
2657		68	5	0	0	0
2658		68	5	0	0	0
2659		67.9	5	0	0	0
2660		67.9	5	0	0	0
2661		67.9	5	0	0	0
2662		67.8	5	0	0	0
2663		67.8	5	0	0	0
2664		67.8	5	0	0	0
2665		67.8	5	0	0	0
2667		67.7	5	0	0	0
2668		67.7	5	0	0	0
2669	Nunavakanuk Lake	67.7	5	0	0	0
2670		67.7	5	5	5	5
2671		67.7	5	0	0	0
2672		67.6	5	0	0	0
2673		67.6	5	0	0	0
2675		67.5	5	0	0	0
2676		67.5	5	0	0	0
2677		67.5	5	0	0	0
2678		67.5	5	0	0	0
2679		67.5	5	0	0	0
2680		67.5	5	0	0	0
2682		67.4	5	0	5	5
2683		67.4	5	0	0	0
2684		67.4	5	5	5	5
2685		67.4	5	0	0	0
2686		67.4	5	5	5	5
2687		67.3	5	0	0	0
2688	Lake Kemp	67.3	5	0	0	0
2689		67.3	5	5	5	5
2690		67.3	5	5	5	5
2691		67.3	5	0	0	0
2692		67.3	5	0	0	0
2693		67.2	5	0	0	0
2694		67.2	5	5	5	5
2695		67.2	5	5	5	5
2696		67.2	5	0	0	0
2697		67.2	5	0	0	0
2699		67.1	5	5	5	5
2700		67.1	5	0	0	0
2701		67.1	5	0	0	0
2702		67.1	5	0	0	0
2703		67	5	0	0	0
2706		66.9	5	0	0	0
2707		66.9	5	0	0	0
2708		66.9	5	0	0	0
2709		66.9	5	0	2	1
2710		66.9	5	0	0	0
2712		66.8	5	0	0	0
2713		66.8	5	0	0	0
2714		66.8	5	3	5	5
2715		66.8	5	0	0	0
2716		66.7	5	0	0	0
2717		66.7	5	0	0	0
2719		66.6	5	5	5	5
2720		66.6	5	0	0	0
2721		66.6	5	5	5	5
2722		66.6	5	0	0	0
2723		66.6	5	4	5	5
2724		66.5	5	0	0	0
2725		66.5	5	0	0	0
2726		66.5	5	0	0	0
2727		66.5	5	0	0	0
2730		66.4	5	0	0	0
2731		66.4	5	0	0	0
2732		66.4	5	5	5	5
2733		66.4	5	0	0	0
2734		66.3	5	0	0	0
2735		66.3	5	0	0	0
2737		66.2	5	0	0	0
2738		66.2	5	0	0	0
2739		66.2	5	0	0	0
2740		66.2	5	0	0	0
2741		66.1	5	0	0	0
2742		66.1	5	0	0	0
2743	Thau	66	5	0	0	0
2746		66	5	0	0	0
2747		66	5	0	0	0
2748		65.9	5	5	5	5
2749		65.9	5	0	0	0
2750		65.8	5	0	0	0
2751		65.8	5	0	0	0
2752		65.8	5	0	0	0
2753		65.8	5	5	5	5
2754		65.8	5	0	0	0
2755		65.8	5	0	0	0
2756	Deer	65.7	5	0	0	0
2757		65.7	5	0	0	0
2759		65.5	5	5	5	5
2760		65.5	5	0	0	0
2761		65.4	5	0	0	0
2762		65.4	5	0	0	0
2763		65.4	5	5	5	5
2764		65.4	5	0	0	0
2765		65.4	5	0	0	0
2766		65.4	5	0	0	0
2767	Rathbun Lake	65.4	5	0	0	0
2768		65.3	5	5	5	5
2769		65.3	5	0	0	0
2770		65.3	5	0	0	0
2771		65.3	5	5	5	5
2773		65.2	5	0	0	0
2774		65.2	5	0	0	0
2775		65.2	5	0	0	0
2776		65.2	5	0	0	0
2778		65.1	5	0	0	0
2779		65.1	5	0	0	0
2780		65.1	5	0	0	0
2781		65.1	5	0	0	0
2782		65.1	5	3	3	3
2783		65	5	0	0	0
2784		65	5	1	1	1
2786		64.9	5	0	0	0
2787		64.9	5	5	5	5
2788		64.9	5	0	0	0
2789		64.9	5	0	0	0
2791		64.8	5	0	0	0
2792		64.8	5	5	5	5
2793		64.8	5	0	0	0
2794		64.7	5	0	0	0
2795		64.7	5	5	5	5
2796		64.7	5	0	0	0
2797		64.7	5	0	0	0
2798		64.7	5	0	0	0
2799	Phelps Lake	64.7	5	0	0	0
2800	West Grand Lake	64.7	5	0	0	0
2801		64.6	5	0	0	0
2802		64.6	5	5	5	5
2803		64.6	5	0	0	0
2804		64.6	5	0	0	0
2805		64.6	5	0	0	0
2806		64.6	5	0	0	0
2808		64.5	5	0	0	0
2809		64.5	5	1	5	5
2810		64.5	5	0	0	0
2811	Lake Charlevoix	64.5	5	0	0	0
2813		64.5	5	0	0	0
2814		64.4	5	0	0	0
2815		64.4	5	0	0	0
2816		64.4	5	5	5	5
2817		64.3	5	0	0	0
2818		64.3	5	0	0	0
2819		64.3	5	0	0	0
2820		64.3	5	0	0	0
2821		64.3	5	0	0	0
2822		64.2	5	0	0	0
2823		64.2	5	5	5	5
2824	Kaw Lake	64.2	5	0	0	0
2826		64.1	5	0	0	0
2827		64.1	5	0	0	0
2828		64.1	5	0	0	0
2831		64	5	0	0	0
2832		64	5	0	0	0
2833		64	5	0	0	0
2834		64	5	0	0	0
2836		63.9	5	0	0	0
2837		63.9	5	0	0	0
2838	Klutina Lake	63.9	5	0	0	0
2839		63.8	5	0	0	0
2840		63.8	5	0	0	0
2841	Theodore Roosevelt Lake	63.8	5	0	0	0
2842		63.8	5	0	0	0
2843		63.8	5	0	0	0
2844		63.8	5	0	0	0
2846		63.7	5	0	0	0
2847		63.7	5	0	0	0
2848		63.7	5	0	0	0
2849		63.6	5	0	0	0
2850		63.6	5	0	0	0
2851		63.6	5	0	0	0
2852		63.6	5	0	0	0
2853		63.6	5	0	0	0
2854		63.5	5	0	0	0
2855		63.5	5	5	5	5
2857		63.4	4	4	4	4
2858		63.4	4	4	4	4
2859		63.4	4	4	4	4
2861		63.3	4	4	4	4
2862		63.3	4	0	0	0
2863		63.3	4	4	4	4
2864		63.2	4	4	4	4
2865		63.2	4	0	0	0
2866		63.2	4	4	4	4
2867		63.2	4	0	0	0
2868		63.2	4	4	4	4
2869		63.2	4	0	1	1
2871		63.1	4	4	4	4
2872		63.1	4	0	0	0
2873		63.1	4	4	4	4
2874		63.1	4	0	0	0
2876		63	4	0	0	0
2877		63	4	4	4	4
2878		63	4	4	4	4
2879		63	4	0	0	0
2880		62.9	4	0	0	0
2881		62.8	4	4	4	4
2882		62.8	4	4	4	4
2883		62.8	4	4	4	4
2884		62.8	4	4	4	4
2885		62.8	4	4	4	4
2886		62.8	4	4	4	4
2887		62.8	4	4	4	4
2889	Rough River Lake	62.7	4	4	4	4
2890		62.7	4	0	0	0
2891		62.7	4	0	0	0
2892		62.7	4	0	0	0
2893		62.7	4	4	4	4
2894		62.7	4	0	0	0
2895		62.7	4	4	4	4
2896	Shchuch'ye	62.6	4	4	4	4
2897		62.6	4	4	4	4
2898	Grenada Lake	62.6	4	4	4	4
2899		62.6	4	0	0	0
2900		62.6	4	0	0	0
2901	Monroe Lake	62.6	4	0	0	0
2902		62.6	4	0	0	0
2903		62.5	4	4	4	4
2904		62.5	4	0	0	0
2905		62.5	4	4	4	4
2906	Amungen	62.4	4	0	0	0
2907	Parinacocha	62.4	4	4	4	4
2908		62.4	4	4	4	4
2909		62.4	4	4	4	4
2910		62.4	4	0	0	0
2911		62.4	4	0	0	0
2912		62.3	4	0	0	0
2913		62.3	4	1	4	4
2914		62.2	4	4	4	4
2915		62.2	4	4	4	4
2916		62.2	4	0	0	0
2917		62.2	4	0	0	0
2918		62.2	4	4	4	4
2919		62.2	4	3	3	3
2920		62.2	4	4	4	4
2922		62.1	4	0	0	0
2923		62.1	4	0	0	0
2924		62.1	4	0	0	0
2925		62	4	0	2	3
2926		62	4	3	4	4
2927		62	4	4	4	4
2928		62	4	4	4	4
2929	Mullet Lake	62	4	0	0	0
2931		61.9	4	4	4	4
2932		61.9	4	0	0	0
2933		61.9	4	4	4	4
2934		61.9	4	4	4	4
2935		61.9	4	0	0	0
2936		61.8	4	4	4	4
2937		61.8	4	0	0	3
2938		61.8	4	0	2	4
2939		61.8	4	4	4	4
2940		61.8	4	4	4	4
2941		61.7	4	0	0	0
2942		61.7	4	3	4	4
2943		61.7	4	4	4	4
2944		61.7	4	4	4	4
2945		61.7	4	0	0	0
2946		61.7	4	0	0	0
2947		61.6	4	0	0	0
2948		61.6	4	4	4	4
2949	Allatoona Lake	61.6	4	4	4	4
2950		61.6	4	4	4	4
2951		61.6	4	4	4	4
2952		61.6	4	0	0	0
2953		61.6	4	4	4	4
2954		61.6	4	0	0	0
2955	Uvil'dy	61.5	4	4	4	4
2957		61.5	4	0	0	0
2958		61.5	4	0	0	0
2959		61.5	4	0	0	0
2960		61.5	4	0	0	0
2961		61.4	4	4	4	4
2962		61.3	4	4	4	4
2963		61.3	4	0	0	0
2965		61.2	4	4	4	4
2966		61.2	4	0	0	0
2967		61.2	4	0	0	0
2968		61.1	4	4	4	4
2969		61.1	4	4	4	4
2970		61.1	4	0	0	0
2971		61.1	4	0	0	0
2972		61.1	4	0	0	0
2974		61	4	4	4	4
2975		61	4	4	4	4
2976		61	4	0	0	0
2977		61	4	4	4	4
2978	Burt Lake	61	4	4	4	4
2982		60.9	4	4	4	4
2983		60.9	4	0	0	0
2984		60.9	4	0	0	0
2985		60.9	4	4	4	4
2986		60.9	4	0	0	0
2987		60.9	4	0	0	0
2988	Lac des Allemands	60.9	4	0	0	0
2989		60.8	4	4	4	4
2990		60.8	4	0	0	0
2991		60.8	4	0	0	0
2993		60.7	4	0	0	0
2994		60.7	4	0	0	0
2995		60.7	4	0	0	0
2996		60.7	4	0	0	0
2997		60.6	4	0	0	0
2998		60.6	4	0	0	0
2999		60.5	4	4	4	4
3000		60.5	4	4	4	4
3001		60.5	4	4	4	4
3002		60.5	4	4	4	4
3004		60.4	4	0	0	0
3005		60.4	4	0	0	0
3006		60.4	4	4	4	4
3007		60.4	4	4	4	4
3008		60.4	4	4	4	4
3009		60.4	4	0	0	0
3010		60.4	4	0	0	0
3011		60.4	4	0	0	0
3012		60.4	4	0	0	0
3013		60.4	4	0	0	0
3014		60.3	4	4	4	4
3015	Turtle Flambeau Flowage	60.3	4	4	4	4
3016		60.3	4	0	0	0
3017		60.3	4	4	4	4
3018		60.3	4	0	0	0
3019		60.3	4	4	4	4
3020		60.2	4	4	4	4
3021		60.2	4	0	0	0
3022		60.2	4	0	0	0
3023		60.2	4	0	0	0
3024		60.2	4	0	0	0
3025		60.2	4	0	0	0
3026		60.1	4	4	4	4
3027	Fontana Lake	60.1	4	0	0	0
3028		60.1	4	0	0	0
3031		60	4	4	4	4
3032		60	4	0	0	0
3033		60	4	0	0	0
3034		60	4	0	0	0
3035		60	4	0	0	0
3036		60	4	0	0	0
3037		59.9	4	0	0	0
3038	Agassiz Pool	59.9	4	4	4	4
3039		59.8	4	4	4	4
3040		59.8	4	0	0	0
3041		59.8	4	0	0	0
3042		59.7	4	4	4	4
3043		59.7	4	0	0	0
3044		59.7	4	0	0	0
3045		59.7	4	0	0	0
3046		59.7	4	0	0	0
3047		59.7	4	4	4	4
3048	Arhymot Lake	59.6	4	0	0	0
3049		59.5	4	4	4	4
3050		59.5	4	0	0	0
3051	Lake Minchumina	59.5	4	0	4	4
3052		59.5	4	0	0	0
3053		59.4	4	0	0	0
3054		59.4	4	0	3	3
3055		59.4	4	0	0	0
3056		59.4	4	4	4	4
3057		59.4	4	0	0	0
3058		59.4	4	0	0	0
3060	Kuyal'nitskiy	59.3	4	0	0	0
3061		59.3	4	4	4	4
3062		59.3	4	0	0	0
3063		59.3	4	4	4	4
3065		59.2	4	0	0	0
3066		59.2	4	0	0	0
3067		59.2	4	4	4	4
3068		59.2	4	0	0	0
3069		59.2	4	0	0	0
3070		59.1	4	0	0	0
3071		59.1	4	0	0	0
3072		59.1	4	0	0	0
3073		59.1	4	0	0	0
3074		59.1	4	0	0	0
3075		59.1	4	0	0	0
3076	Wangen Lachen	59	4	0	0	0
3077		59	4	0	0	0
3078		59	4	0	0	0
3079		59	4	4	4	4
3080		59	4	0	0	0
3082		58.9	4	0	0	0
3083		58.9	4	0	0	0
3084		58.9	4	0	0	0
3085		58.8	4	4	4	4
3086		58.8	4	0	0	0
3087		58.8	4	0	0	0
3088		58.8	4	0	0	0
3089		58.7	4	4	4	4
3090		58.7	4	0	0	0
3091		58.7	4	0	0	0
3092		58.7	4	0	0	0
3093		58.6	4	0	0	0
3094		58.6	4	0	0	0
3095		58.5	4	0	0	0
3096		58.5	4	0	0	0
3097		58.4	4	0	0	0
3098		58.4	4	0	0	0
3099		58.4	4	0	0	0
3100		58.4	4	4	4	4
3101		58.4	4	4	4	4
3102		58.4	4	0	0	0
3103		58.4	4	0	0	0
3105		58.3	4	4	4	4
3106		58.3	4	0	0	0
3107		58.3	4	0	0	0
3108		58.3	4	0	0	0
3110		58.2	4	0	0	0
3111		58.2	4	0	0	0
3112		58.2	4	4	4	4
3113		58.2	4	4	4	4
3114	Ness	58.1	4	0	0	0
3115		58.1	4	4	4	4
3116		58.1	4	0	0	0
3117		58.1	4	0	0	0
3118		58.1	4	0	0	0
3120		58	4	0	0	0
3123		58	4	0	0	0
3124		58	4	0	0	0
3125		58	4	0	1	1
3126		58	4	4	4	4
3127		58	4	0	0	0
3128		57.9	4	0	0	0
3129		57.9	4	0	0	0
3130		57.9	4	0	0	0
3131		57.9	4	4	4	4
3132		57.9	4	0	0	0
3133		57.9	4	0	0	0
3134		57.8	4	0	0	0
3135		57.8	4	4	4	4
3136		57.8	4	0	0	0
3138	Agata	57.7	4	0	0	0
3139		57.7	4	0	0	0
3140		57.7	4	0	0	0
3141		57.7	4	0	0	0
3142		57.7	4	4	4	4
3143		57.6	4	0	0	0
3144		57.6	4	4	4	4
3145		57.6	4	0	0	0
3146		57.6	4	4	4	4
3147		57.6	4	4	4	4
3148		57.6	4	0	0	0
3149		57.5	4	0	0	0
3150		57.5	4	0	0	0
3151		57.5	4	4	4	4
3152		57.5	4	0	0	0
3153	Iseo	57.4	4	0	0	0
3154		57.4	4	2	4	4
3155		57.4	4	4	4	4
3156		57.4	4	0	0	0
3157		57.4	4	0	4	4
3158		57.4	4	0	0	0
3159		57.4	4	0	0	0
3160		57.3	4	1	1	2
3161		57.3	4	0	0	0
3162		57.3	4	0	2	2
3163		57.3	4	0	0	0
3164		57.3	4	4	4	4
3165		57.2	4	0	0	0
3166		57.2	4	4	4	4
3167		57.2	4	0	0	0
3168		57.2	4	0	0	0
3169		57.2	4	0	0	0
3170		57.2	4	0	0	0
3171		57.2	4	0	0	0
3172		57.2	4	0	0	0
3173		57.1	4	0	0	0
3174		57.1	4	0	0	0
3175		57.1	4	4	4	4
3178		57	4	0	0	0
3179		57	4	0	0	0
3180		57	4	4	4	4
3181		57	4	0	0	0
3183		56.9	4	4	4	4
3184		56.9	4	0	0	0
3185		56.9	4	0	0	0
3186		56.9	4	0	0	0
3187		56.9	4	0	0	0
3188		56.9	4	0	0	0
3189		56.9	4	0	0	0
3190		56.9	4	0	0	0
3191		56.8	4	0	0	0
3192		56.8	4	0	0	0
3193		56.8	3	0	0	0
3194		56.8	3	0	0	0
3195		56.7	3	2	3	3
3196		56.7	3	0	0	0
3197		56.7	3	3	3	3
3198		56.7	3	3	3	3
3199	Danau Tawar	56.6	3	0	2	2
3200		56.6	3	3	3	3
3201		56.6	3	3	3	3
3202		56.6	3	3	3	3
3203		56.6	3	3	3	3
3204		56.5	3	3	3	3
3205		56.5	3	0	0	0
3206		56.5	3	3	3	3
3207		56.5	3	3	3	3
3208		56.4	3	3	3	3
3209		56.4	3	0	0	0
3210		56.4	3	3	3	3
3211		56.4	3	3	3	3
3212		56.3	3	3	3	3
3213		56.3	3	3	3	3
3214		56.3	3	0	1	3
3215		56.3	3	3	3	3
3216		56.3	3	0	0	0
3217		56.3	3	3	3	3
3218		56.3	3	3	3	3
3219		56.2	3	0	0	0
3220		56.2	3	3	3	3
3221		56.2	3	0	0	0
3222		56.1	3	3	3	3
3223		56.1	3	3	3	3
3224		56.1	3	0	0	0
3225		56.1	3	0	1	1
3226		56.1	3	0	0	0
3227		56.1	3	0	0	0
3228		56.1	3	3	3	3
3229	Starnberger See	56	3	0	0	0
3230		56	3	3	3	3
3231		56	3	0	0	0
3232		56	3	3	3	3
3233		55.9	3	3	3	3
3234		55.9	3	0	0	0
3235		55.9	3	3	3	3
3236	Castle Rock Lake	55.9	3	3	3	3
3238	Lake Verret	55.8	3	3	3	3
3239		55.8	3	3	3	3
3240		55.8	3	3	3	3
3241		55.8	3	0	0	0
3242		55.8	3	3	3	3
3243		55.8	3	0	0	0
3244		55.8	3	2	3	3
3245		55.8	3	0	0	0
3246		55.8	3	3	3	3
3249		55.7	3	0	0	0
3250		55.7	3	2	2	2
3252		55.7	3	3	3	3
3254		55.6	3	3	3	3
3255		55.6	3	3	3	3
3256		55.5	3	3	3	3
3257		55.5	3	0	0	0
3258		55.5	3	3	3	3
3259		55.5	3	3	3	3
3260		55.5	3	3	3	3
3261		55.5	3	3	3	3
3262		55.4	3	0	0	0
3263		55.4	3	3	3	3
3264		55.4	3	3	3	3
3265		55.3	3	3	3	3
3266		55.3	3	0	0	0
3267		55.3	3	0	0	0
3268		55.3	3	0	0	0
3269		55.2	3	3	3	3
3270		55.2	3	3	3	3
3271		55.2	3	0	0	0
3272		55.2	3	0	0	0
3273		55.2	3	3	3	3
3274		55.1	3	0	0	0
3275		55.1	3	3	3	3
3276		55.1	3	3	3	3
3277	Bayou D'Arbonne Lake	55.1	3	3	3	3
3278		55.1	3	0	0	0
3279		55.1	3	0	0	0
3280		55.1	3	0	0	0
3281		55.1	3	3	3	3
3282		55.1	3	0	0	0
3283		55	3	0	0	0
3284		55	3	0	0	0
3285		55	3	3	3	3
3286		55	3	0	0	0
3287		54.9	3	0	0	0
3288		54.9	3	0	0	0
3289		54.9	3	0	0	0
3290		54.9	3	3	3	3
3291		54.9	3	0	0	0
3292		54.8	3	3	3	3
3293		54.8	3	0	0	0
3294		54.8	3	0	0	0
3295		54.8	3	3	3	3
3296	Lake Bistineau	54.8	3	1	3	3
3297		54.8	3	0	0	0
3298		54.7	3	0	0	0
3299		54.7	3	3	3	3
3300		54.7	3	0	0	0
3301		54.7	3	0	0	0
3302		54.7	3	0	0	0
3303		54.7	3	3	3	3
3305		54.6	3	0	2	3
3306		54.6	3	2	2	2
3307		54.6	3	0	0	0
3308	Nuigalak Lake	54.6	3	3	3	3
3309		54.5	3	0	0	0
3310		54.5	3	3	3	3
3311	Harlan County Lake	54.5	3	0	0	0
3312		54.5	3	0	0	0
3313		54.5	3	3	3	3
3314		54.5	3	3	3	3
3317		54.4	3	0	0	0
3318		54.4	3	0	0	0
3319		54.4	3	0	0	0
3320		54.4	3	3	3	3
3321		54.4	3	0	0	0
3322		54.4	3	3	3	3
3323		54.4	3	0	0	0
3325		54.3	3	3	3	3
3326		54.3	3	0	0	0
3329		54.2	3	0	0	0
3330		54.2	3	3	3	3
3331		54.2	3	0	0	0
3332		54.2	3	3	3	3
3333		54.2	3	3	3	3
3334		54.2	3	0	0	0
3335		54.1	3	0	0	0
3336		54.1	3	3	3	3
3337		54.1	3	3	3	3
3338		54.1	3	0	0	0
3339		54	3	3	3	3
3340		54	3	0	0	0
3341		54	3	3	3	3
3342		54	3	0	0	0
3343		54	3	0	0	0
3344		54	3	0	0	0
3345		54	3	0	0	0
3346		54	3	3	3	3
3347		54	3	0	0	0
3348		54	3	3	3	3
3349		54	3	0	0	0
3350		53.9	3	0	0	0
3351		53.9	3	3	3	3
3352		53.9	3	0	0	0
3353		53.9	3	3	3	3
3354		53.9	3	3	3	3
3355		53.9	3	0	0	0
3356		53.9	3	0	0	0
3360		53.8	3	0	0	0
3361		53.8	3	0	0	0
3362		53.8	3	3	3	3
3363		53.8	3	0	0	0
3364		53.8	3	0	0	0
3365		53.8	3	0	0	0
3366		53.8	3	0	0	0
3367		53.7	3	0	0	0
3368		53.7	3	0	0	0
3369		53.7	3	0	0	0
3370		53.7	3	3	3	3
3371	Barren River Lake	53.7	3	3	3	3
3372		53.6	3	0	0	0
3373		53.6	3	0	0	0
3374		53.6	3	0	0	0
3375		53.6	3	3	3	3
3377		53.5	3	0	0	0
3378		53.5	3	0	0	0
3379		53.5	3	0	0	0
3380		53.5	3	0	3	3
3381		53.5	3	0	0	0
3382		53.5	3	3	3	3
3383		53.5	3	3	3	3
3385		53.4	3	0	0	0
3386		53.4	3	3	3	3
3387		53.4	3	3	3	3
3388		53.4	3	0	0	0
3389		53.4	3	0	0	0
3390		53.4	3	3	3	3
3391		53.4	3	0	0	0
3392		53.4	3	0	0	0
3393		53.3	3	3	3	3
3394		53.3	3	0	0	0
3395		53.3	3	3	3	3
3396		53.3	3	0	0	0
3397		53.2	3	3	3	3
3398		53.2	3	1	2	3
3399		53.2	3	3	3	3
3400		53.2	3	0	0	0
3401		53.2	3	3	3	3
3402		53.1	3	0	0	0
3403		53.1	3	0	0	0
3404		53.1	3	0	0	0
3405		53.1	3	3	3	3
3407		53	3	0	0	0
3408		53	3	0	0	0
3409	Eagle Lake	53	3	3	3	3
3410		53	3	0	0	0
3411		53	3	3	3	3
3412		53	3	3	3	3
3413		53	3	0	0	0
3414		53	3	0	0	0
3415		53	3	0	0	0
3416		53	3	0	0	0
3417		52.9	3	3	3	3
3418		52.9	3	0	0	0
3419		52.9	3	3	3	3
3420		52.9	3	0	0	0
3421		52.9	3	0	0	0
3422		52.8	3	0	0	0
3423		52.8	3	3	3	3
3424		52.8	3	0	0	0
3425		52.8	3	0	0	0
3426		52.8	3	3	3	3
3427		52.8	3	3	3	3
3428		52.8	3	3	3	3
3429		52.8	3	0	0	0
3430		52.8	3	3	3	3
3431		52.8	3	3	3	3
3432		52.7	3	0	0	0
3433		52.7	2	0	0	0
3434		52.7	2	0	0	0
3435		52.7	2	0	0	0
3436		52.7	2	0	0	0
3437		52.7	2	2	2	2
3438		52.7	2	2	2	2
3439		52.7	2	0	0	0
3440		52.6	2	2	2	2
3441		52.6	2	2	2	2
3442		52.6	2	0	0	0
3443		52.6	2	2	2	2
3444		52.6	2	2	2	2
3445		52.5	2	2	2	2
3446		52.5	2	2	2	2
3447		52.5	2	2	2	2
3448		52.5	2	2	2	2
3449		52.5	2	2	2	2
3450		52.5	2	2	2	2
3451	Kenai Lake	52.4	2	2	2	2
3452		52.4	2	0	0	0
3453		52.4	2	2	2	2
3454		52.4	2	2	2	2
3455		52.4	2	2	2	2
3456		52.4	2	2	2	2
3457		52.3	2	2	2	2
3458		52.3	2	2	2	2
3459		52.3	2	0	0	0
3460		52.3	2	2	2	2
3461		52.3	2	0	0	0
3462		52.3	2	2	2	2
3463		52.3	2	0	0	0
3464		52.2	2	2	2	2
3465		52.2	2	0	0	0
3466		52.2	2	2	2	2
3467		52.2	2	0	0	0
3468		52.2	2	0	0	0
3469		52.2	2	2	2	2
3471		52.1	2	0	0	0
3472		52.1	2	2	2	2
3473		52.1	2	0	0	0
3475		52	2	2	2	2
3477		51.9	2	2	2	2
3478		51.9	2	0	0	0
3479		51.9	2	1	2	2
3480		51.8	2	0	0	0
3481		51.8	2	1	2	2
3482		51.8	2	2	2	2
3483		51.8	2	2	2	2
3484	Isabella Lake	51.8	2	0	0	0
3485		51.8	2	2	2	2
3486		51.8	2	0	1	1
3488		51.7	2	2	2	2
3489		51.7	2	0	0	0
3490	Big Stone Lake	51.7	2	0	0	0
3491		51.7	2	0	0	0
3493	Crater Lake	51.6	2	0	0	0
3494		51.6	2	2	2	2
3495		51.6	2	2	2	2
3496		51.6	2	0	0	0
3497		51.6	2	0	0	0
3498		51.6	2	0	0	0
3499		51.5	2	2	2	2
3500		51.5	2	0	0	0
3501		51.5	2	0	0	0
3502		51.5	2	0	0	0
3503		51.5	2	0	0	0
3504		51.5	2	2	2	2
3505		51.4	2	0	0	0
3506		51.4	2	2	2	2
3507		51.4	2	0	0	0
3508		51.4	2	2	2	2
3509		51.4	2	0	0	0
3510		51.4	2	0	0	0
3511		51.4	2	0	0	0
3512		51.4	2	2	2	2
3513		51.4	2	0	0	0
3514		51.4	2	0	0	0
3515	Kutubu	51.3	2	0	0	0
3517		51.3	2	2	2	2
3518		51.3	2	0	0	0
3519		51.3	2	2	2	2
3520		51.3	2	1	2	2
3521		51.2	2	0	0	0
3522		51.2	2	0	0	0
3523		51.2	2	0	0	0
3524		51.2	2	0	0	0
3525		51.2	2	0	0	0
3526		51.2	2	1	2	2
3527		51.1	2	2	2	2
3528		51.1	2	0	0	0
3529		51.1	2	0	0	1
3530		51.1	2	1	2	2
3531		51.1	2	0	0	0
3532		51.1	2	2	2	2
3533		51.1	2	0	0	0
3534		51.1	2	0	0	0
3536		51	2	2	2	2
3537		51	2	0	0	0
3538		51	2	0	0	0
3539		51	2	0	0	0
3540		51	2	0	0	0
3541		50.9	2	2	2	2
3542		50.9	2	0	0	0
3543		50.9	2	2	2	2
3544		50.9	2	2	2	2
3545		50.9	2	0	0	0
3548		50.8	2	0	0	0
3550		50.8	2	0	2	2
3551		50.8	2	2	2	2
3552		50.8	2	0	0	0
3553		50.8	2	0	0	0
3554		50.8	2	2	2	2
3556		50.7	2	2	2	2
3557		50.7	2	0	0	0
3558		50.7	2	0	1	1
3559		50.7	2	2	2	2
3560		50.7	2	0	0	0
3561		50.6	2	2	2	2
3562		50.6	2	1	2	2
3563		50.6	2	0	0	0
3564		50.6	1	0	0	0
3565		50.6	1	0	0	0
3567		50.5	1	1	1	1
3568		50.5	1	0	0	0
3569		50.5	1	1	1	1
3570		50.5	1	0	0	0
3571		50.5	1	1	1	1
3572		50.4	1	1	1	1
3573		50.4	1	1	1	1
3574		50.4	1	1	1	1
3575		50.4	1	0	0	0
3576		50.4	1	0	0	0
3577		50.3	1	1	1	1
3578		50.3	1	1	1	1
3579		50.3	1	1	1	1
3580		50.3	1	1	1	1
3581		50.3	1	1	1	1
3582		50.3	1	1	1	1
3583		50.3	1	1	1	1
3584		50.3	1	1	1	1
3585		50.3	1	1	1	1
3587		50.2	1	0	0	0
3588		50.2	1	0	0	0
3589		50.2	1	0	0	1
3590		50.1	1	0	0	0
3591		50.1	1	0	0	0
3592		50.1	1	0	0	0
3593		50.1	1	1	1	1
3594		50.1	1	1	1	1
3595		50.1	1	1	1	1
3596		50.1	1	0	0	0
3597		50.1	1	1	1	1
3598		50.1	1	1	1	1
3599		50.1	1	1	1	1
3601		50	1	0	0	0
3602		50	1	1	1	1
3603		50	1	1	1	1
3604		50	1	1	1	1
3605		50	1	1	1	1
3616	Korarou	47.4	1	0	0	0
3622		46.7	1	1	1	1
3628	Bosumtwi	45.9	1	0	0	0
3629	Kachira	45.8	1	1	1	1
3642		43.1	1	0	0	0
3643	Pentecoste	43	1	1	1	1
3722		49.9	5	0	0	0
3723		49.9	2	0	0	0
3724		49.9	3	0	0	0
3725		49.9	2	2	2	2
3726		49.9	3	3	3	3
3727		49.9	2	2	2	2
3728		49.9	2	0	0	0
3729		49.8	5	0	0	0
3730		49.8	4	0	0	0
3731		49.8	6	0	0	0
3732		49.8	3	0	0	0
3733		49.8	3	0	0	0
3734		49.8	5	0	0	0
3735		49.8	4	4	4	4
3736		49.8	3	0	0	0
3737		49.7	10	0	0	0
3738		49.7	4	0	0	0
3739		49.7	1	0	0	0
3740		49.7	5	0	0	0
3741		49.7	4	0	0	0
3742		49.7	3	0	0	0
3743		49.7	1	1	1	1
3744		49.7	4	0	0	0
3745		49.7	12	0	0	0
3746		49.7	2	0	0	0
3747		49.6	6	0	0	0
3748		49.6	3	0	0	0
3749		49.6	4	3	4	4
3750		49.6	1	1	1	1
3751		49.6	2	2	2	2
3752		49.5	6	0	0	0
3753		49.5	4	0	0	0
3754		49.5	8	0	0	0
3755		49.5	3	0	0	0
3756		49.5	3	3	3	3
3757		49.5	1	1	1	1
3758		49.4	4	0	0	0
3759		49.4	7	0	0	0
3760		49.4	5	0	0	0
3761		49.4	2	0	0	0
3762		49.4	1	1	1	1
3763		49.4	2	2	2	2
3764		49.4	2	2	2	2
3765		49.3	6	0	0	0
3766		49.3	6	0	0	0
3767		49.3	3	0	0	0
3768		49.3	3	0	0	0
3769		49.3	1	0	0	0
3770		49.2	3	0	0	0
3771		49.2	2	0	0	0
3772		49.2	2	0	0	0
3773		49.2	1	1	1	1
3774		49.2	2	2	2	2
3775		49.1	5	0	0	0
3776		49.1	4	0	0	0
3777		49.1	1	0	0	0
3778		49.1	4	4	4	4
3779		49.1	2	0	2	2
3780		49.1	2	2	2	2
3781		49.1	5	0	0	0
3782		49	6	0	0	0
3783		49	5	0	0	0
3784		49	3	0	0	0
3785		49	4	0	0	0
3786		49	4	0	0	0
3787		49	3	0	0	0
3788		49	3	0	0	0
3789		48.9	7	0	0	0
3790		48.9	10	0	0	0
3791		48.9	2	0	0	0
3792		48.9	3	3	3	3
3793		48.9	2	0	0	0
3794		48.9	3	0	0	0
3795		48.9	5	0	0	0
3796		48.8	8	0	0	0
3797		48.8	7	0	0	0
3798		48.8	5	0	0	0
3799		48.8	6	0	0	0
3800		48.8	3	3	3	3
3801		48.8	3	3	3	3
3802		48.8	3	0	0	0
3803		48.8	4	4	4	4
3804		48.8	8	0	0	0
3805		48.7	4	0	0	0
3806		48.7	2	0	0	0
3807		48.7	3	0	0	0
3808		48.7	5	0	0	0
3809		48.7	1	1	1	1
3810		48.7	5	0	0	0
3811		48.7	3	0	0	0
3812		48.7	5	0	0	0
3813		48.6	4	0	0	0
3814		48.6	3	0	0	0
3815		48.6	6	0	0	0
3816		48.6	2	0	0	0
3817		48.6	2	0	0	0
3818		48.6	3	0	0	0
3819		48.6	3	0	0	0
3820		48.6	3	0	0	0
3821		48.6	3	3	3	3
3822		48.6	3	0	0	0
3823		48.6	4	4	4	4
3824		48.6	5	0	0	0
3825		48.6	7	0	0	0
3826		48.6	4	0	0	0
3827		48.5	3	0	0	0
3828		48.4	2	0	0	0
3829		48.4	3	3	3	3
3830		48.4	5	0	0	0
3831		48.4	5	0	0	0
3832		48.4	5	0	0	0
3833		48.3	1	0	0	0
3834		48.3	3	0	0	0
3835		48.3	5	0	0	0
3836		48.3	4	0	0	0
3837		48.3	4	0	0	0
3838		48.3	3	0	0	0
3839		48.3	1	1	1	1
3840		48.3	1	0	0	0
3841		48.3	3	3	3	3
3842		48.3	4	0	0	0
3843		48.2	4	0	0	0
3844		48.2	6	0	0	0
3845		48.2	4	0	0	0
3846		48.2	5	0	0	0
3847		48.2	4	0	0	0
3848		48.2	4	0	0	0
3849		48.2	4	0	0	0
3850		48.2	2	2	2	2
3851		48.2	5	0	0	0
3852		48.2	6	0	0	0
3853		48.1	4	0	0	0
3854		48.1	4	0	0	0
3855		48.1	3	0	0	0
3856		48.1	3	0	0	0
3857		48.1	2	0	0	0
3858		48.1	3	3	3	3
3859		48.1	2	0	0	0
3860		48.1	1	1	1	1
3861		48.1	2	2	2	2
3862		48.1	2	0	0	0
3863		48.1	5	0	0	0
3864		48	5	0	0	0
3865		48	3	0	0	0
3866		48	3	0	0	0
3867		48	2	0	0	0
3868		48	7	0	0	0
3869		48	7	0	0	0
3870		47.9	4	0	0	0
3871		47.9	4	0	0	0
3872		47.9	3	0	0	0
3873		47.9	2	0	0	0
3874		47.9	3	0	0	0
3875		47.9	2	0	2	2
3876		47.9	2	2	2	2
3877		47.9	1	0	0	0
3878		47.9	1	1	1	1
3879		47.9	3	3	3	3
3880		47.9	2	2	2	2
3881		47.9	3	0	0	0
3882		47.9	5	0	0	0
3883		47.8	2	0	0	0
3884		47.8	4	4	4	4
3885		47.8	1	1	1	1
3886		47.8	5	0	0	0
3887		47.7	3	3	3	3
3888		47.7	1	1	1	1
3889		47.7	3	0	0	0
3890		47.7	6	0	0	0
3891		47.6	3	0	0	0
3892		47.6	5	0	0	0
3893		47.6	2	2	2	2
3894		47.6	5	0	0	0
3895		47.5	10	0	0	0
3896		47.5	4	0	0	0
3897		47.5	7	0	0	0
3898		47.5	5	0	0	0
3899		47.5	2	0	0	0
3900		47.5	4	0	4	4
3901		47.5	1	1	1	1
3902		47.5	8	0	0	0
3903		47.4	4	0	0	0
3904		47.4	2	0	0	0
3905		47.4	4	0	0	0
3906		47.4	4	0	0	0
3907		47.4	2	0	0	0
3908		47.4	4	0	0	0
3909		47.4	3	3	3	3
3910		47.4	2	0	0	0
3911		47.4	6	0	0	0
3912		47.3	3	0	0	0
3913		47.3	5	0	0	0
3914		47.3	2	0	0	0
3915		47.3	3	0	0	0
3916		47.3	1	1	1	1
3917		47.3	1	1	1	1
3918		47.3	4	0	0	0
3919		47.3	5	0	0	0
3920		47.2	8	0	0	0
3921		47.2	4	0	0	0
3922		47.2	2	0	0	0
3923		47.2	4	0	0	0
3924		47.2	2	2	2	2
3925		47.2	3	0	0	0
3926		47.2	5	0	0	0
3927		47.1	1	0	0	0
3928		47.1	5	0	0	0
3929		47.1	2	2	2	2
3930		47.1	1	0	0	0
3931		47.1	3	3	3	3
3932		47.1	2	0	0	0
3933		47.1	2	0	0	0
3934		47	5	0	0	0
3935		47	5	0	0	0
3936		47	2	0	0	0
3937		47	3	3	3	3
3938		47	4	0	0	0
3939		47	4	0	0	0
3940		47	6	0	0	0
3941		47	5	0	0	0
3942		46.9	4	0	4	4
3943		46.9	3	0	0	0
3944		46.9	1	0	0	0
3945		46.9	1	1	1	1
3946		46.9	3	0	0	0
3947		46.9	3	0	0	0
3948		46.9	3	0	0	0
3949		46.8	3	3	3	3
3950		46.8	2	0	1	2
3951		46.8	3	3	3	3
3952		46.8	3	3	3	3
3953		46.8	3	1	2	3
3954		46.8	6	0	0	0
3955		46.8	4	0	0	0
3956		46.7	2	0	0	0
3957		46.7	4	0	0	0
3958		46.7	3	0	0	0
3959		46.7	3	0	0	0
3960		46.7	5	0	0	0
3961		46.7	2	0	0	0
3962		46.7	7	0	0	0
3963		46.7	7	0	0	0
3964		46.7	5	0	0	0
3965		46.6	7	0	0	0
3966		46.6	5	0	0	0
3967		46.6	4	0	0	0
3968		46.6	2	2	2	2
3969		46.6	3	0	2	3
3970		46.6	4	0	0	0
3971		46.6	3	0	0	0
3972		46.5	5	0	0	0
3973		46.5	7	0	0	0
3974		46.5	4	0	0	0
3975		46.5	4	0	0	0
3976		46.5	4	0	0	0
3977		46.5	5	0	0	0
3978		46.5	2	2	2	2
3979		46.5	6	0	0	0
3980		46.5	7	0	0	0
3981		46.4	9	0	0	0
3982		46.4	5	0	0	0
3983		46.4	3	0	0	0
3984		46.4	3	3	3	3
3985		46.4	4	4	4	4
3986		46.4	3	3	3	3
3987		46.4	2	0	0	0
3988		46.4	1	1	1	1
3989		46.4	3	1	2	3
3990		46.4	4	0	0	0
3991		46.3	2	2	2	2
3992		46.3	6	0	0	0
3993		46.3	3	0	0	0
3994		46.2	4	0	0	0
3995		46.2	2	0	0	0
3996		46.2	1	0	0	0
3997		46.2	5	0	0	0
3998		46.2	3	0	0	0
3999		46.2	9	0	0	0
4000		46.2	6	0	0	0
4001		46.1	6	0	0	0
4002		46.1	5	0	0	0
4003		46.1	4	0	0	0
4004		46.1	4	0	0	0
4005		46.1	2	0	0	0
4006		46.1	3	0	0	0
4007		46.1	4	0	0	0
4008		46.1	2	0	0	0
4009		46.1	3	0	0	0
4010		46.1	3	3	3	3
4011		46.1	5	0	0	0
4012		46.1	4	0	0	0
4013		46	5	0	0	0
4014		46	5	0	0	0
4015		46	4	0	0	0
4016		46	4	0	0	0
4017		46	3	0	0	0
4018		46	2	2	2	2
4019		46	3	3	3	3
4020		46	5	0	0	0
4021		46	5	0	0	0
4022		45.9	3	0	0	0
4023		45.9	2	2	2	2
4024		45.9	6	0	0	0
4025		45.9	3	0	0	0
4026		45.9	19	0	0	0
4027		45.9	9	0	0	0
4028		45.8	4	0	0	0
4029		45.8	2	2	2	2
4030		45.8	7	0	0	0
4031		45.8	2	0	0	0
4032		45.8	6	0	0	0
4033		45.8	7	0	0	0
4034		45.7	8	0	0	0
4035		45.7	4	0	0	0
4036		45.7	7	0	0	0
4037		45.7	1	0	0	0
4038		45.7	6	0	0	0
4039		45.7	3	0	0	0
4040		45.7	1	0	0	0
4041		45.7	3	0	0	0
4042		45.7	4	4	4	4
4043		45.7	5	0	0	0
4044		45.7	5	0	0	0
4045		45.6	3	0	0	0
4046		45.6	2	0	0	0
4047		45.6	2	0	0	0
4048		45.6	5	0	0	0
4049		45.5	2	0	0	0
4050		45.5	4	0	0	0
4051		45.5	3	0	0	0
4052		45.5	3	3	3	3
4053		45.5	5	0	0	0
4054		45.5	8	0	0	0
4055		45.5	5	0	0	0
4056		45.5	4	0	0	0
4057		45.4	3	0	0	0
4058		45.4	2	0	0	0
4059		45.4	3	3	3	3
4060		45.4	1	1	1	1
4061		45.4	4	4	4	4
4062		45.4	7	0	0	0
4063		45.4	3	0	0	0
4064		45.3	3	0	0	0
4065		45.3	2	2	2	2
4066		45.3	3	3	3	3
4067		45.3	2	2	2	2
4068		45.3	14	0	0	0
4069		45.3	6	0	0	0
4070		45.2	3	0	0	0
4071		45.2	6	0	0	0
4072		45.2	2	0	0	0
4073		45.2	3	0	0	0
4074		45.2	3	0	0	0
4075		45.2	3	0	0	0
4076		45.2	3	0	0	0
4077		45.2	2	0	0	0
4078		45.2	20	0	0	0
4079		45.2	7	0	0	0
4080		45.1	4	0	0	0
4081		45.1	5	0	0	0
4082		45.1	3	1	2	3
4083		45.1	3	3	3	3
4084		45.1	5	0	0	0
4085		45.1	2	0	0	0
4086		45.1	4	0	0	0
4087		45.1	4	0	0	0
4088		45	3	0	0	0
4089		45	2	1	2	2
4090		45	9	0	0	0
4091		45	8	0	0	0
4092		44.9	6	0	0	0
4093		44.9	4	0	0	0
4094		44.9	6	0	0	0
4095		44.9	4	0	0	0
4096		44.9	3	0	0	0
4097		44.9	2	2	2	2
4098		44.9	3	0	0	0
4099		44.9	2	2	2	2
4100		44.9	4	0	0	0
[truncated: 52,500 more rows]

## Sheet: Medium Lakes
Table S2.2. List of medium lakes (100-1000 km2) present around the world
ID No.	Lake name	Area of lake (km2)	Cell count	Current	SSP2-4.5	SSP5-8.5
181	Bosten	999.5	74	0	0	0
185	Tuz	971.5	73	0	0	0
186	Topozero	960.4	73	0	0	0
187	Orivesi	958.7	71	0	0	0
189	Hottah	955.1	70	0	0	0
191	Bras d'Or Lake	953.8	68	0	0	0
194	Salton Sea	929	68	0	0	0
195	Pjelinen	921.3	67	0	0	0
196	Salada	920.4	66	0	0	0
197	Kara-Bogaz-Gol	918.9	65	0	0	0
198	Nipissing	907.8	64	0	0	0
204	Chilika Lake	884.6	63	0	0	0
205	Bay	883.7	63	0	0	0
206	Brokopondo lake	882.6	62	0	0	0
207	…...............	882.3	62	0	0	0
209	Lianquihui	865.9	61	0	0	0
210	Lake Alexandrina	862.5	61	0	0	0
212	Teshekpuk Lake	834.9	60	0	0	0
213	Playgreen	833.2	59	0	0	0
214	Haukivesi	830.6	59	0	0	0
215	Tang-je yung-ts'o	828.2	59	0	0	0
218	Lake Khabtayskoye	816.7	58	0	0	0
219	Colhue Huapi	813.9	58	0	0	0
221	Hamun-E Saberi	808	58	0	0	0
222	Peter Pond	807.4	57	0	0	0
226	Aylmer	789.8	56	0	0	0
227	Garry (Lower and Upper)	787	56	0	0	0
228	Segozero	784.1	56	0	0	0
229	Barun-Torey	783.4	55	0	0	0
230	230	778.7	55	0	0	0
231	Mangueira	774.6	54	0	0	0
233	Chao	767.5	53	0	0	2
236	Simcoe	759.7	53	0	0	0
239	Ulungar	757.5	53	0	0	0
240	Pyasino	754.8	53	0	0	0
241	Sarykamyshskoye	752.4	53	0	0	0
244	Dead Sea	739.4	52	0	0	0
245	Izabal	737.6	52	0	0	0
246	Kamininak	735.6	52	0	0	0
247	Sasykkol	731.9	52	0	0	0
250	Manych oudilo	720.9	52	0	0	0
251	Cross	717.7	51	0	0	0
252	Gras	713.4	51	0	0	0
253		711.6	51	0	0	0
254	Ennadai	706.2	51	0	0	0
255	Tumba	697	51	0	0	0
256	Chilwa	695.7	51	0	0	0
257		689.2	51	0	0	0
261	Yang-Cho-Yung	679.7	50	0	0	0
262	Kulundinskoye	677.9	50	0	0	0
263		676.7	50	0	0	0
265		665.7	49	0	0	0
267	Beysehir	659.6	49	0	0	0
268	Biwa-ko	658.5	49	0	0	0
269	Tulemalu	656.8	48	0	0	0
270	Evans	656.3	48	0	0	0
271		650.9	48	0	0	0
272		650.8	48	0	0	0
273	Pyaozero	649.2	48	0	0	0
275	Clinton-Colden	648.6	47	0	0	0
277	Coari	646.2	47	0	0	0
281	Dore	634.4	46	0	0	0
282	Sakami	630.1	46	0	0	0
284		628.1	45	0	0	0
285	St. Joseph	628	45	0	0	0
286	Murray	625	45	0	0	0
287	Gaoyou	622.5	45	0	0	0
288		617.8	45	0	0	0
293		603	44	0	0	0
294	Har	601.3	44	0	0	0
295	Taupo	600.5	44	0	0	0
297	Ai-pi	600.2	44	0	0	0
299	Buffalo	598.7	44	0	0	0
300	Ngoring	597.8	44	0	0	0
302	Har	594.9	44	0	0	0
303	North Moose	594.4	44	0	0	0
305		588.5	43	0	0	0
307	Colorados	583.6	43	0	0	0
309		579.4	43	0	0	0
310	Balaton	578.2	42	0	0	0
311	Atlin	577.6	42	0	0	0
313	Scott	573.4	41	0	0	0
315	Ferguson	572.8	41	0	0	0
316	Tathlina	571.9	41	0	0	0
317		571.4	41	0	0	0
319	South Henik	569.6	41	0	0	0
320	Kaminuriak	565.4	41	0	0	0
321	Rogoaguado	564.6	40	0	0	0
322	Natron	562.9	40	0	0	0
324	Angikuni	562.3	40	0	0	0
326	Deschambault	559.8	39	0	0	0
327	Geneva	558.2	39	0	0	0
329	Salines Grandes	554.6	39	0	0	0
331	Labaz	549.6	39	0	0	0
332	Danau Towuti	545.9	38	0	0	0
333	Black	545	38	0	0	0
334	Artillery	544.7	38	0	0	0
336	Gyaring	533.9	38	0	0	0
338	Nerpich'ye	527.7	38	0	0	0
339		527.7	38	0	0	0
340	Lake Winnebago	526.1	37	0	0	0
344		523.6	37	0	0	0
345	Ashuanipi	522.6	37	0	0	0
346	Keitele	521.9	37	0	0	0
349		519.8	37	0	0	0
350	Malheur Lake	518.3	37	0	0	0
351	Dauphin	516.4	37	0	0	0
352	Bodensee	516	37	0	0	0
353	Payne	514.3	37	0	0	0
355	Faguibine	512.1	36	0	0	1
356	Sandy	511.3	36	0	0	0
357		510.6	36	0	0	0
358	Razelm	508.6	36	0	0	0
363	Granville	503	36	0	0	0
365	Snowbird	499.3	36	0	0	0
368	Manquane	493.8	35	0	0	0
369	Nasijarvi	493.7	35	0	0	0
371	Tehek	491.1	35	0	0	0
373	Tebesjuak	488.6	35	0	0	0
374	Ootsa	488.4	35	0	0	0
378	Sevier	486.5	34	0	0	0
380	Lake Tahoe	484.7	34	0	0	0
382	Ko-jen	481.5	34	0	0	0
383	T'a-jo	480	34	0	0	0
384	Babine	478.4	34	0	0	0
385		477.1	34	0	0	0
387	Hjalmaren	475.6	33	0	0	0
393	Storsjon	469.6	33	0	0	0
395	Princess Mary	468.3	33	0	0	0
396	McAlpine Lane	466.1	33	0	0	0
397	Manyara	465.9	33	0	0	0
398		464	33	0	0	0
400	Bois	460.3	33	0	0	0
403	Markakol'	457.3	33	0	0	0
404		455.4	33	0	0	0
408	Hammar	449.5	32	0	0	0
409	Primrose	448.9	32	0	0	0
411	Pyramid Lake	448.2	32	0	0	0
412		445.8	32	0	0	0
413	Mallery	444.7	32	0	0	0
414		444.1	32	0	0	0
416	Ranco	441.9	32	0	0	0
417	Bluenose	440.9	32	0	0	0
418		440.7	32	0	0	0
419	Atikonak	440.4	32	0	0	0
422	Onkivesi	437.5	31	0	0	0
423	St. Peter	437.1	31	0	0	0
424	Erichsen	434.6	31	0	0	0
425	Ubinskoye	433.3	31	0	0	0
426	Colville	433.1	31	0	0	0
427	Vozhe	430.8	31	0	0	0
428	Dall Lake	430.7	31	0	0	0
430	Faber	430.3	31	0	0	0
431		426.8	31	0	0	0
432	Albaniel	424.2	31	0	0	0
433	Keta	423.5	31	0	0	0
434	Kubenskoye	422	31	0	0	0
435	Pekul'neyskoye	421.7	31	0	0	0
438	Schultz	418	30	0	0	0
439	Ma-p'ang yung-ts'o	417.8	30	0	0	0
443	Cardiel	411.8	30	0	0	0
444	Ang-tzu	411.3	30	0	0	0
445	Ziway	410.5	30	0	0	0
446		409.9	30	0	0	0
447	Kluane	408.4	30	0	0	0
451		402.6	29	0	0	0
453		399.2	29	0	0	0
454	Molson	398.8	29	0	0	0
455		398.4	29	0	0	0
456		398.4	29	0	0	0
458	Bistcho	397.1	29	0	0	0
459		396.5	29	0	0	0
463	Pulicat	392.3	29	0	0	0
464	Goose Lake	391.4	28	0	0	0
467	Couture	388.1	28	0	0	0
469	Netsilik	387.1	28	0	0	0
470	Karakul	386.9	28	0	0	0
472	Sredneye Kuyto	385.6	28	0	0	0
473		384.8	28	0	0	0
476		381.8	28	0	0	0
478		380.8	28	0	0	0
482		379.8	27	0	0	0
483	Chukchagirskoye	378.8	27	0	0	0
484		378.6	27	0	0	0
485		377.5	27	0	0	0
486	Trout	376.8	27	0	0	0
487	Danau Poso	375.1	27	0	0	0
488	Scutari	374.4	27	0	0	0
489	Dorsoidong	373.2	27	0	0	0
490	Teslin	372.6	27	0	0	0
492		371.7	27	0	0	0
493	Matagami	370.7	27	0	0	0
495	Portnyagino	369.3	27	0	0	0
497		366.7	27	0	0	0
499	Pool Malebo	363.6	27	0	0	0
500	Udyl'	363.3	27	0	0	0
501	Stuart	362.7	27	0	0	0
502	Bolon'	362.4	26	0	0	0
505	Garda	360.3	26	0	0	0
507		360	26	0	0	0
509	Dnestrovskyi	357.2	26	0	0	0
511	Aqqikkol	355.6	26	0	0	0
512	White Fish	355.5	26	0	0	0
513		355.5	26	0	0	0
514	Tazin	354.9	26	0	0	0
515	Valencia	354.3	26	0	0	0
516	North Caribou	353.6	26	0	0	0
517	Pletipi	352.7	25	0	0	0
521		350.9	25	0	0	0
523	Utah Lake	349.9	25	0	0	0
524	Lano	349.8	25	0	0	0
525	Niangay	348.4	25	0	0	0
526	Ohrid	347.1	25	0	0	0
527	Abhe Bid	345.9	25	0	0	0
529	Oxford	345.2	25	0	0	0
530	Puulavesi	344.9	25	0	0	0
531	Liangzi	344.7	25	0	0	0
533	Lacha	343.6	25	0	0	0
535		343.1	25	0	0	0
536	Bangong	342.9	24	0	15	22
537	Ist'Ifanos	342.4	24	0	0	0
540	Maunoir	341.8	24	0	0	0
543	Dagze	340.3	24	0	0	0
544	Nichicun	338.6	24	0	0	0
545	Cormorant	338.5	24	0	0	0
547		337.5	24	0	0	0
549	Dorgon	336.7	24	0	0	0
550	Kushmurun	336.2	24	0	0	0
551		336	24	0	0	0
552	Aksehir	335.5	24	0	0	0
554	Lake Clark	334.2	24	0	0	0
555	Simard	334.1	24	0	0	0
557		333.1	24	0	0	0
558		332	24	0	0	0
559	Upper Klamath Lake	330.8	24	0	0	0
560	Biarini	330.7	24	0	0	0
561	Lama	330.6	24	0	0	0
563	Vambanad	330.1	24	0	0	0
564		330	24	0	0	0
565	Okanagan	329.6	24	0	0	0
566	Amisk	329.4	24	0	0	0
568		329.2	24	0	0	0
569		328.8	23	0	0	0
570	Goeland	328.5	23	0	0	0
572	Yellowstone Lake	327.8	23	0	0	0
578	Presidente Rios	325.4	23	0	0	0
579	Ch'Amo	324.8	23	0	0	0
580	Eagle	324.5	23	0	0	0
582	Shuswap	323	23	0	0	0
583		322.6	23	0	0	0
584	Lakes Nuyakuk, Tikchik, Chauekuktuli	321.4	23	0	0	0
586	Malombe	319.9	23	0	0	0
587	Hardish	319.4	23	0	0	0
588	Cochrane	318.6	23	0	0	0
590	Cuitzeo	318.3	23	0	0	0
591	Wabush	318.2	23	0	0	0
592	Lumajangdong	317.8	23	0	0	0
593		317.6	23	0	0	2
594	Tornetrask	315.4	23	0	0	0
595	Wakatipu	315.3	23	0	0	0
597		313.5	23	0	0	0
599		312.3	23	0	0	0
604	Shala	310.5	23	0	0	0
605	San Luis	310.1	23	0	0	0
609	Hoh Xil	307.4	22	0	1	8
612		306.9	22	0	0	0
613	Retenue de la Lufira	304.8	22	0	0	0
619	Tadouie	302.1	22	0	0	0
620	Dongting	300.7	22	0	0	0
623	Daguan	300.4	22	0	0	0
625		299.1	22	0	0	0
627	Dian Chi	298.2	22	0	0	0
628		298.1	22	0	0	0
629	Dabsan	296.4	22	0	0	0
630	Achit	296.2	22	0	0	0
631		296.2	22	0	0	0
632	Tustumena Lake	295.8	22	0	0	0
633	Timiskaming	295.4	22	0	0	0
634	Iznik	295.3	22	0	0	0
635	Belot	295.2	22	0	0	0
636		294.6	22	0	0	0
639	Xijir Ulan	293.5	22	0	0	0
640	Mosquito	293.4	22	0	0	0
643	Hicks	292.3	21	0	4	4
649	P'u-mo-ts'o	288.3	21	0	0	0
650	Nantais	288	21	0	0	0
653		286.4	21	0	0	0
654	Siljan	286.3	21	0	0	0
656	Gauer	285.3	21	0	0	0
662	Zeta	283.5	21	0	0	0
664	Manas	282.9	21	0	0	0
665		282.9	21	0	0	0
666		281.6	21	0	0	0
667	Sitidgi	281.1	21	0	0	0
668		281	21	0	0	0
669	Utikuma	280.7	21	0	0	0
670		279.8	21	0	0	0
671	Kungasalakh	279.2	21	0	0	0
672	Smoothstone	278.4	21	0	0	0
673	Mogotoyeyo	278.3	21	0	0	0
674	Kisale	277.8	21	0	0	0
675		277.7	21	0	0	0
676	La-ang	277.5	21	0	0	0
677	Bear Lake	276.6	21	0	0	0
679	Vortis-Jarv	276.1	21	0	0	0
680	Guntersville Lake	275.6	21	0	0	0
685	P'ei-k'u t'so	274.4	20	0	0	0
690	Prespa	272.3	20	0	0	0
691		271.8	20	0	0	0
694		271.1	20	0	0	0
695		270.8	20	0	0	0
696		270.2	20	0	0	0
697	Pangong	270.1	20	0	0	0
698		269.8	20	0	0	0
699	Pavylon	269.7	20	0	0	0
700	Sturgeon	269.7	20	0	0	0
701		269.7	20	0	0	0
702	St. Francis	269.3	20	0	0	0
704		268.2	20	0	0	0
706	Beysugskty	266.8	20	0	0	0
707	Nzilo	266.7	20	0	0	0
708	Hong	266.6	20	0	0	0
709	North Henik	265.7	20	0	0	0
710	Uddjaur	265.6	20	0	0	0
711	Big Sand	262.7	20	0	0	0
712		262.5	20	0	0	0
714	Yam	262.3	20	0	0	0
715	Suvasvesi	262.3	20	0	0	0
716	Eutsuk	261.8	20	0	0	0
718	Gozha	260.9	20	0	0	0
719	Mille Lacs	260.8	20	0	0	0
722		259.5	19	0	0	0
724		259.5	19	0	0	0
731	Zapatosa	257.4	19	0	0	0
732	Zonag	256.7	19	0	0	0
734		256.2	19	0	0	0
735	Pitz	256.1	19	0	0	0
736	Hoh Sai	255.7	19	0	0	0
739	Harrison	255.1	19	0	0	0
741	Onangue	254.2	19	0	0	0
742	Tyrrell	253.9	19	0	0	0
744	Ta-tse	253.2	19	0	0	0
745	Quesnel	253.1	19	0	0	0
746	Lake Maurepas	253.1	19	0	0	0
748	Calcasieu Lake	252.7	19	0	0	0
749		252.3	19	0	0	0
750		252.3	19	0	0	0
751	Yli -Kitka	252.2	19	0	0	0
752		252	19	0	0	0
753		251.6	19	0	0	0
754	Cumberland	251.4	19	0	0	0
755	Cha-pu-yeh ch'a-k'a	251.1	19	0	0	0
756	Kronotskoye	250.9	19	0	0	0
757	Washburn	250.4	19	0	0	0
758	Hornavan	249.3	19	0	0	0
759		249.1	19	0	0	0
760	Grandin	248.5	19	0	0	0
764	Carey	247.9	18	0	0	0
765	Walmsley	247.7	18	0	15	18
766	Grand Lake	247.1	18	0	0	0
767	Erh	247	18	0	0	0
768	Brochet	246	18	0	0	0
771	Turnor	245.4	18	0	0	0
772	Takla	245.3	18	0	0	0
776	Vivi	243.5	18	0	0	0
777		243	18	0	0	0
778	Yessey	242.6	18	0	0	0
779	Wapawekka	242.2	18	0	0	0
781		239.9	18	0	0	0
782	Pasfield	239.7	18	0	0	0
784		239.6	18	0	0	0
785	Debo	239.5	18	0	0	0
786	Faribault	239.3	18	0	0	0
787		239.3	18	0	0	0
789	Waskaiowaka	237.5	18	0	0	0
790	Wu-liang-su	237.3	18	0	0	0
791	Shijiu	237.3	18	0	0	0
792	Nerpich'ye	237.2	18	0	0	0
793		237.2	18	0	0	0
794	Saitlan	236.8	18	0	0	0
795	Burton	236	18	0	0	0
796		235.9	18	0	0	0
797	Red Sucker	235	18	0	0	0
798		234.6	18	0	0	0
799		234.4	18	0	0	0
800	Corangamite	234	18	0	0	0
801	Feia	233.8	18	0	0	0
803		233.4	18	0	0	0
804	Sachigo	233.2	18	0	0	0
810	Plonge	231.7	17	0	0	0
817	Great Bitter	230.1	17	0	0	0
818	Taal	230	17	0	0	0
819	Donggi Cona	229	17	0	0	0
820		228.9	17	0	0	0
821	Temagam	228.6	17	0	0	0
822	Mingo	228.4	17	0	0	0
825	Tikshe	227.6	17	0	0	0
826	Badajos	227.4	17	0	0	0
827	Dalai	227.3	17	0	0	0
828		227.3	17	0	0	0
829	Abiyata	226.9	17	0	0	0
830		226.8	17	0	0	0
831	Rupanco	226.7	17	0	0	0
832	Wanaka	226.7	17	0	0	0
834	Hedesundefj	226.3	17	0	0	0
835	Grande de Manacapuru	225.7	17	0	0	0
836	Lake Salvador	225.7	17	0	0	0
837	Waterhen	225.6	17	0	0	0
838		225.6	17	0	0	0
839		225.4	17	0	0	0
840	Yalpug	225	17	0	0	0
843	Keret	223.2	17	0	0	0
844	Chibougamau	222.7	17	0	0	0
845	Pelly	222.7	17	0	0	0
848	Rockinghorse	221.5	17	0	0	0
849	Blackwater	220.9	17	0	0	0
851	Saltaim	220.6	17	0	0	0
852	Imuruk Basin	220.6	17	0	0	0
853	Opiscoteq	220.2	17	0	0	0
856		219.9	17	0	0	0
857	Lake Sharpe	219.4	17	0	0	0
858		219.2	17	0	0	0
859		218.9	17	0	0	0
861	Lovozero	218.2	17	0	0	0
862	Watts Bar Lake	218.1	17	0	0	0
864	Lwe Moyne	217.6	17	0	0	0
865	Old Hickory Lake	217.4	16	0	0	0
877	Stevenson	213.5	16	0	0	0
878		212.6	16	0	0	0
880	Zhalauly	212.5	16	0	0	0
881	Burdur	212.2	16	0	0	0
882	Upper Ugashik Lake	212.2	16	0	0	0
883	Mono Lake	212	16	0	0	0
884	Lake Nerka	211.6	16	0	0	0
886	Juojarvi	211.2	16	0	0	0
887		210.9	16	0	0	0
888		210.8	16	0	0	0
889	Amana	210	16	0	0	0
890		209.9	16	0	0	0
891		209.9	16	0	0	0
892	Fuxian	209.2	16	0	0	0
893	Neuchatel	208.6	16	0	0	0
894	Molochnoye	208.6	16	0	0	0
895		208.6	16	0	0	0
896	Mamia	208.4	16	0	0	0
897	Femunden	208.3	16	0	0	0
900		207.9	16	0	0	0
901	Virmasvesi	207.6	16	0	0	0
902		207.5	16	0	0	0
903		207.2	16	0	0	0
904	Waswanipi	206.9	16	0	0	0
905	Oneida Lake	206.7	16	0	0	0
907	Shalkar	206.6	16	0	0	0
908	Loche	206.5	16	0	0	0
909	Minnitaki	206.5	16	0	0	0
910	Canoe	206.2	16	0	0	0
912	Chickamauga Lake	205.5	16	0	0	0
913	Hsu-ju	205.4	16	0	0	0
914	Windsor	205.1	16	0	0	0
915		205.1	16	0	0	0
917	Zimbambo	204.7	16	0	0	0
918	Salado	204.7	16	0	0	0
919		204.7	16	0	0	0
920	Telmen	204.6	16	0	0	0
921	Neyato	204.5	16	0	0	0
922		204.1	15	0	0	0
927	Knee	202.5	15	0	0	0
930		202	15	0	6	15
933		200.7	15	0	0	0
935		200.6	15	0	0	0
938		199.4	15	0	0	0
941		198.3	15	0	0	0
944	Bol'shoye Morskoye	197.1	15	0	0	0
947		196.8	15	0	0	0
948	Maggiore	196.7	15	0	0	0
949		196.7	15	0	0	0
950	Chertovo	196.4	15	0	0	0
951		196.2	15	0	0	0
952	Assinica	196	15	0	0	0
953		196	15	0	0	5
954	Inland Lake	195.8	15	0	0	0
955		195.7	15	0	0	0
956		195.6	15	0	0	0
957	Alaotra	195.2	15	0	0	0
959		194.9	15	0	0	0
960	Malyye Chany	194.8	15	0	0	0
961		194.8	15	0	0	0
962	Toro	194.7	15	0	0	0
963		194.6	15	0	0	0
964	Honey Lake	193.8	15	0	0	0
966	Norris Lake	193.6	15	0	0	0
967		193.4	15	0	0	0
968	Golodnaya Guba	193.2	15	0	0	0
970		193	15	0	0	0
971		192.4	15	0	0	0
972	Teletskoye	192.2	15	0	0	0
973	Whitehills	192.1	15	0	0	0
975	Guiers	192.1	15	0	0	0
976		192	15	0	0	0
977	Reed	191.9	15	0	0	0
978	Shagany	191.7	15	0	0	0
979	Grand	191.6	15	0	0	0
980		191.5	15	0	0	0
981		191.1	15	0	0	0
982	Sangiyn Dalay	190.5	14	0	0	0
989	Namru	188.4	14	0	0	0
990	Ge	188.1	14	0	0	0
998	MacNaughton	186.8	14	0	0	0
999	Lake Winnipesaukee	186.7	14	0	0	0
1000		186.6	14	0	0	0
1006		185.7	14	0	0	0
1008	Gran Laguna Salada	185	14	0	0	0
1010	Lower Ugashik Lake	184.4	14	0	0	0
1012		184	14	0	0	0
1013	Rossvatnet	183.8	14	0	0	0
1015		183.8	14	0	0	0
1016	Coipasa	183.7	14	0	0	0
1017	Daryacheh-ye Hamun	183.5	14	0	0	0
1018		183.4	14	0	0	0
1022		181.9	14	0	0	0
1023	Kianta	181.8	14	0	0	0
1024	Besnard	181.7	14	0	0	0
1025	Garou	181.7	14	0	0	0
1027	Fletcher	181.6	14	0	0	0
1028	Bolmen	181.5	14	0	0	0
1029	Evoron	181.5	14	0	0	0
1030	Langelmavesi	181.1	14	0	0	0
1031	Quagan	181	14	0	0	0
1032	Aguas Termales	180.9	14	0	0	0
1033	Chilko	180.7	14	0	0	0
1034		180.6	14	0	0	0
1035		180.6	14	0	0	0
1037	Sid	180.2	14	0	0	0
1038		179.7	14	0	0	0
1039	Daryacheh-ye Hamun	179.5	14	0	0	0
1040		179.3	14	0	0	0
1041	Riou	179.1	14	0	0	0
1042	Asnen	178.8	14	0	0	0
1044	Arkatag	178.8	14	0	0	0
1045		178.7	14	0	0	0
1046	Kabamba	178.6	14	0	0	0
1047		178.6	14	0	0	0
1048		178.6	14	0	0	0
1049		178.4	14	0	0	0
1050	Kuchukskoye	178.2	14	0	0	0
1051	Pickwick Lake	178.2	14	0	0	0
1053	Athapapuskow	177.8	14	0	0	0
1054	Chambri	177.3	14	0	0	0
1055		177.3	14	0	0	0
1056	Kiziliashskiy	177.1	14	0	0	0
1057	Corrib	176.7	14	0	0	0
1058		176.7	14	0	0	0
1060		176.2	14	0	0	0
1061	Nilakka	176.1	14	0	0	0
1062	Wekusko	176.1	14	0	0	0
1063		176.1	14	0	0	0
1064		176	14	0	0	0
1065	Todos los Santos	175.6	13	0	0	0
1071	Kesagami	175.1	13	0	0	0
1081	Castignon	174	13	0	0	0
1082		173.3	13	0	0	0
1084	Poncheville	173.1	13	0	0	0
1087		172.7	13	0	0	0
1088	Machona	172.3	13	0	0	0
1089	Marjorie	172.3	13	0	0	1
1090	Lac La Croix	172.2	13	0	0	0
1092	Agata	171.7	13	0	0	0
1094		171.4	13	0	0	0
1095	Randijaur	171.3	13	0	0	0
1096	Aksayquin	170.9	13	0	0	0
1098		170.4	13	0	0	0
1102	Barrington	169.7	13	0	0	0
1103	Gordon	169.5	13	0	0	0
1105		169.2	13	0	0	0
1106	Horton	169.1	13	0	0	0
1107	Junshan	169	13	0	0	0
1109	Villarrica	168.7	13	0	0	0
1111		168.5	13	0	0	0
1112	Weagamow	168.4	13	0	0	0
1113	Blanca	168.1	13	0	0	0
1114	Neergaure	167.9	13	0	0	0
1115	Neusiedl	167.7	13	0	0	0
1117	Lake Tawakoni	167.6	13	0	0	0
1119		167.5	13	0	0	0
1120		167	13	0	0	0
1121	Negra	166.9	13	0	0	0
1122	Aropuk Lake	166.6	13	0	0	0
1123	Yambuto	166.3	13	0	0	0
1126	Vtoroye	165.5	13	0	0	0
1127	Seneca Lake	165.5	13	0	0	0
1128	Walker Lake	165.5	13	0	0	0
1129	Grand Lake	165.5	13	0	0	0
1130	Toson	164.9	13	0	0	0
1132	Kivijarvi	164.4	13	0	0	0
1133	Sen-kyuyel	164	13	0	0	0
1134	Kampolombo	163.4	13	0	0	0
1136		163.3	13	0	0	0
1137	Aiapua	163.2	13	0	0	0
1139		163.1	13	0	0	0
1140	Quunnguq	162.8	13	0	0	0
1141		162.8	13	0	0	0
1143	Danau Matano	162.5	13	0	0	0
1144		162.2	13	0	0	0
1145	Kus	162.1	13	0	0	0
1146	Langano	162.1	13	0	0	0
1147		162.1	13	0	0	0
1148	Lake Mattamuskeet	161.9	13	0	0	0
1149	Kach	161.8	13	0	0	0
1150		161.8	13	0	0	0
1154	Lake Abert	161.5	12	0	0	0
1156		161.5	12	0	0	0
1160		161.1	12	0	0	0
1166		160.2	12	0	0	0
1169	Wabigoon	159.6	12	0	4	4
1174	Jili	159.1	12	0	0	0
1176	Neyto	158.8	12	0	0	0
1179		158.2	12	0	0	0
1182	Cayuga Lake	157.9	12	0	0	0
1184	Gusinoye	157.8	12	0	0	0
1186		157.7	12	0	0	0
1187	Ozhogino	157.6	12	0	0	0
1190		157.3	12	0	0	0
1191		156.9	12	0	0	0
1192		156.8	12	0	0	0
1196	Tiberias	155.8	12	0	0	0
1197		155.8	12	0	0	0
1198	Aishihik	155.6	12	0	0	0
1200	Tahiryuak	155.2	12	0	0	0
1201	Vanajanselka	155	12	0	0	0
1202		154.9	12	0	0	0
1204	Kasumiga-ura	154.8	12	0	0	0
1205	Tai	154.6	12	0	0	0
1206		154.6	12	0	0	0
1207	Puyehue	154.4	12	0	0	0
1208		154.1	12	0	0	0
1209	Itchen	154	12	0	0	0
1211	Red	153.9	12	0	0	0
1212		153.9	12	0	0	0
1213	Chatyr-kel'	153.7	12	0	0	0
1214	Pangnikto	153.6	12	0	0	0
1215	Kokora	153.1	12	0	0	0
1216	Berre	153	12	0	0	0
1217	Acigol	152.9	12	0	0	0
1220	Willow	152.6	12	0	0	0
1221	Pelican	152.3	12	0	0	0
1222	Beaverhill	151.7	12	0	0	0
1223		151.7	12	0	0	0
1224	Suonne	151.6	12	0	0	0
1225		151.5	12	0	0	0
1226		151.4	12	0	0	0
1227		151	12	0	0	0
1228		150.9	12	0	0	0
1229		150.6	12	0	0	0
1230		150.4	12	0	0	0
1231		150.4	12	0	0	0
1232	Baralzon	150.3	12	0	0	0
1233	Boyd	150.1	12	0	0	0
1234		150	12	0	0	0
1235	Tormemtor	149.9	12	0	0	0
1236	Ulubat	149.9	12	0	0	0
1237		149.8	12	0	0	0
1238		149.8	12	0	0	0
1239	Tazlina Lake	149.7	12	0	0	0
1240	Pyhajarvi	149.6	12	0	0	0
1241	Tefe	149.3	12	0	0	0
1242		149.3	12	0	0	0
1243	Mary	149	12	0	0	0
1245		149	12	0	0	0
1246	Lappajarvi	148.9	12	0	0	0
1247		148.8	12	0	0	0
1248	Baringo	148.7	12	0	0	0
1249	Walker	148.6	12	0	0	0
1250		148.4	12	0	0	0
1251		148.3	12	0	0	0
1252	Savant	148.2	12	0	0	0
1253	Stora Le	148.1	12	0	0	0
1255	Meyato	147.7	12	0	0	0
1256		147.3	12	0	0	0
1257	Danau Paniai	147.2	12	0	0	0
1258		147.1	12	0	0	0
1259	Strobel	146.9	12	0	0	0
1260		146.9	12	0	0	0
1261	Namaycush	146.8	12	0	0	0
1262		146.7	12	0	0	0
1263		146.5	12	0	0	0
1264	Junin	146.5	12	0	0	0
1265	Harney Lake	146.5	12	0	0	0
1266	Wellington	146.4	12	0	0	0
1273	Arapa	145.9	11	0	0	0
1276	Hansine	145.6	11	0	0	0
1283	Mu-ts'o-ping-ni	145.2	11	0	0	0
1285		144.9	11	0	0	0
1287	Nokoue	144.7	11	0	0	0
1291		144.2	11	0	0	0
1295	Llancanelo	143.9	11	0	8	7
1297		143.4	11	0	0	0
1298	Lake Sinclair	143.3	11	0	0	0
1300		143	11	0	0	0
1301		143	11	0	0	0
1302	Morari	142.9	11	0	4	4
1303		142.9	11	0	0	0
1304		142.8	11	0	0	0
1306		142.6	11	0	6	6
1307	Mainit	142.5	11	0	0	0
1312		141.8	11	0	0	0
1313		141.7	11	0	0	0
1314		141.7	11	0	0	0
1315	Tanda	141.6	11	0	0	0
1317		141.4	11	0	0	0
1318		141.3	11	0	0	0
1320	Tiligul'skiy	141	11	0	0	0
1322		140.9	11	0	0	0
1323	P'a-lung	140.6	11	0	0	0
1324	Novo	140.3	11	0	0	0
1326		140.2	11	0	0	0
1327	Kuyumazarskoye	140	11	0	0	0
1328		139.9	11	0	0	0
1330	Wright Patman Lake	139.8	11	0	0	0
1331		139.8	11	0	0	0
1332		139.7	11	0	0	0
1334		139.3	11	0	0	0
1335		139.3	11	0	0	0
1336	Bong	139.1	11	0	0	0
1337		139	11	0	0	0
1338		139	11	0	0	0
1339		138.6	11	0	0	0
1340	Shuryshkarskiy	138.5	11	0	0	0
1341	MacDowell	138.5	11	0	0	0
1344	Oolagahl Lake	137.9	11	0	0	0
1345		137.7	11	0	0	0
1347		137.5	11	0	0	0
1348		137.4	11	0	0	0
1350	Luran	137.2	11	0	0	0
1351	Delarondo	137.2	11	0	0	0
1352	Weiss Lake	137.2	11	0	0	0
1353	Crooked	137.1	11	0	0	0
1354	Memar	137.1	11	0	0	0
1355	General Vintter	136.8	11	0	0	0
1356		136.8	11	0	0	0
1357	Fitri	136.6	11	0	0	0
1358	Futou	136.5	11	0	0	0
1359	Wanapitei	136.1	11	0	0	0
1360	Kamyshlybas	136.1	11	0	0	0
1361	Caimane	136.1	11	0	0	0
1362		135.5	11	0	0	0
1363		135.2	11	0	0	0
1364	Barlow	135.1	11	0	0	0
1365	Nunavakpak Lake	135.1	11	0	0	0
1366		135.1	11	0	0	0
1367		134.9	11	0	0	0
1368	Lake Kissimmee	134.6	11	0	0	0
1369	Deep Rose	134.5	11	0	0	0
1370	Calling	134.4	11	0	0	0
1371		134.4	11	0	0	0
1372		134.4	11	0	0	0
1373		134.4	11	0	0	0
1375	Candle	134.2	11	0	0	0
1376		134.2	11	0	0	0
1377	Danau Romberbai	134.1	11	0	0	0
1378		134	11	0	0	0
1379	Otelnuc	133.9	11	0	0	0
1380	Hatchett	133.8	11	0	0	0
1381	Soluntakh	133.7	11	0	0	0
1382	Dogen	133.6	11	0	0	0
1384		133.6	11	0	0	0
1385		133.6	11	0	0	0
1386		133.4	11	0	0	0
1387	Lake Dardanelle	133.4	11	0	0	0
1388	High Rock Lake	133.3	11	0	0	0
1389		133.2	11	0	0	0
1390		133.2	11	0	0	0
1391	Nutarawit	133.1	11	0	0	0
1392	Tyrifjorden	133.1	11	0	0	0
1393		133.1	11	0	0	0
1394		132.8	11	0	0	0
1395	Douglas Lake	132.7	11	0	0	0
1396		132.7	11	0	0	0
1397	Barricaloa	132.3	11	0	0	0
1398		132.2	11	0	0	0
1399	Do	132.1	11	0	0	0
1401		132	11	0	0	0
1402	Lewis and Clark Lake	132	11	0	0	0
1403	Nonvianuk Lake	131.9	11	0	0	0
1404	Wabu	131.7	11	0	0	0
1405		131.6	11	0	0	0
1407		131.3	11	0	0	0
1408		131.3	11	0	0	0
1409		131.3	11	0	0	0
1410		131.3	11	0	0	0
1411		131.1	11	0	0	0
1416	Muskoka	130.5	10	0	0	0
1421	Nanyi	130.2	10	0	0	0
1424	Goose	130	10	0	0	0
1425	Wasekamio	129.8	10	0	0	0
1426		129.1	10	0	0	0
1428		128.8	10	0	0	0
1430	Luoma	128.6	10	0	0	0
1431	Orog	128.5	10	0	0	0
1432	P'eng-Ts'o	128.5	10	0	0	0
1435		128.1	10	0	0	0
1436		128.1	10	0	0	0
1438	Randsfjorden	127.8	10	0	0	0
1441	Ab-e Istadeh-ye Moqor	127.4	10	0	0	0
1442		127.4	10	0	0	0
1445	Bairab	127.1	10	0	0	0
1446	Eber	127	10	0	0	0
1448		126.9	10	0	0	0
1449	Adams	126.7	10	0	0	0
1450	Komango	126.7	10	0	0	0
1451		126.5	10	0	0	0
1452		126.4	10	0	0	0
1453		126.3	10	0	0	0
1456		125.9	10	0	0	0
1458		125.9	10	0	0	0
1459		125.8	10	0	0	0
1461	Punta Negra	125.7	10	0	0	0
1463		125.6	10	0	0	0
1464		125.6	10	0	0	0
1465	Joseph	125.4	10	0	0	0
1466		125.3	10	0	0	0
1468		125.1	10	0	0	0
1469		125.1	10	0	0	0
1470	Guajaro	124.6	10	0	0	0
1471		124.4	10	0	0	0
1472		124.4	10	0	0	0
1473		124.1	10	0	0	0
1475		123.9	10	0	0	0
1476		123.9	10	0	0	0
1477	Parent	123.8	10	0	0	0
1478		123.7	10	0	0	0
1479	Atitla	123.6	10	0	0	0
1480		123.6	10	0	0	0
1481		123.6	10	0	0	0
1482		123.6	10	0	0	0
1483		123.6	10	0	0	0
1484		123.5	10	0	0	0
1485		123.5	10	0	0	0
1486		123.4	10	0	0	0
1487		123.3	10	0	0	0
1489	Winefred	123	10	0	0	0
1491	Pyhajarvi	122.9	10	0	0	0
1492		122.9	10	0	0	0
1493	Lake Apopka	122.8	10	0	0	0
1494		122.8	10	0	0	0
1495		122.8	10	0	0	0
1496		122.8	10	0	0	0
1497	Piso	122.7	10	0	0	0
1498	Sebago Lake	122.6	10	0	0	0
1499	Cherokee Lake	122.5	10	0	0	0
1500	Lake Chelan	122.3	10	0	0	0
1502		122.3	10	0	0	0
1503	Chang	122.2	10	0	0	0
1505	Sniardwy	122.2	10	0	0	0
1506		122.2	10	0	0	0
1508		122	10	0	0	0
1509	Summer Lake	121.9	10	0	0	0
1510		121.9	10	0	0	0
1511	Pelegrini	121.7	10	0	0	0
1513		121.5	10	0	0	0
1514		121.4	10	0	0	0
1515		121.4	10	0	0	0
1516	Baunt	121.3	10	0	0	0
1518	Cildir	121.2	10	0	0	0
1519	Derg	121.1	10	0	0	0
1520		121.1	10	0	0	0
1523		120.6	10	0	0	0
1524		120.6	10	0	0	0
1525		120.3	10	0	0	0
1526	Erne	120.3	10	0	0	0
1527		120.1	10	0	0	0
1528		120.1	10	0	0	0
1529	Trasimeno	120	10	0	0	0
1533		119.5	9	0	0	0
1537	Victoria	119.2	9	0	0	0
1541		119	9	0	0	0
1551	Chukoch'ye	117.8	9	0	0	0
1555	Indawngy	117.5	9	0	0	0
1556	Basswood Lake	117.5	9	0	0	0
1557	Gas Hure	117.4	9	0	0	0
1559	Huechulafquen	117.2	9	0	0	0
1560		117.2	9	0	0	0
1561		117.1	9	0	0	0
1564		116.8	9	0	0	0
1565	Coeur d'Alene Lake	116.7	9	0	0	0
1566		116.4	9	0	0	0
1568		116.2	9	0	0	0
1569	Nedzheli	116.1	9	0	0	0
1570	Itapeva	116.1	9	0	0	0
1571		116	9	0	0	0
1572		116	9	0	0	0
1573		115.9	9	0	0	0
1574		115.7	9	0	0	0
1575	Jayko	115.6	9	0	0	0
1576	Birch	115.6	9	0	0	0
1577	Snasvatnet	115.5	9	0	0	0
1578		115.5	9	0	0	0
1579		115.5	9	0	0	0
1580		115.4	9	0	0	0
1582	Nighthawk	115.1	9	0	0	0
1583	Calafquem	115.1	9	0	0	0
1585		115	9	0	0	0
1586		115	9	0	0	0
1588		114.9	9	0	0	0
1589		114.8	9	0	0	0
1592	Yelcho	114.2	9	0	0	0
1593	Ilergytgyn	114.2	9	0	0	0
1594		114.2	9	0	0	0
1596	Bolsena	114	9	0	0	0
1597	Yangcheng	113.9	9	0	0	0
1598	Kgun Lake	113.9	9	0	0	0
1599		113.8	9	0	0	0
1600	Fish	113.6	9	0	0	0
1601		113.6	9	0	0	0
1602	Eloygytgyn	113.5	9	0	0	0
1604	Sisipuk	113.4	9	0	0	0
1605	Kiyeng-Kyuyel'	113.3	9	0	0	0
1606		113.3	9	0	0	0
1607		113.2	9	0	0	0
1608		113.2	9	0	0	0
1609	Uyaly	113.1	9	0	0	0
1611	Qamanialuk	112.9	9	0	0	0
1612	Peten Itza	112.8	9	0	8	8
1613		112.7	9	0	0	0
1614	Edmund	112.6	9	0	0	0
1615		112.6	9	0	0	0
1616	Poelela	112.5	9	0	0	0
1617	Flasjon	112.3	9	0	0	0
1619	Chem	112.3	9	0	0	0
1620		112.3	9	0	0	0
1621		112.2	9	0	0	0
1622		112.1	9	0	0	0
1623	William	112	9	0	0	0
1624		112	9	0	0	0
1626		111.9	9	0	0	0
1627	Saumatre	111.6	9	0	0	0
1628		111.6	9	0	0	0
1629	Bulmer	111.5	9	0	0	0
1630		111.5	9	0	0	0
1631	Daye	111.4	9	0	0	0
1633		111.2	9	0	0	0
1634	Ranguipulli	111.1	9	0	0	0
1635		111.1	9	0	0	0
1636		111	9	0	0	0
1637		111	9	0	0	0
1638	Istokpoga Lake	110.9	9	0	0	0
1640	Davy	110.8	9	0	0	0
1641	Magadi	110.7	9	0	0	0
1642		110.6	9	0	0	0
1643	Gor'koye	110.5	9	0	0	0
1644		110.5	9	0	0	0
1645	Laj	110.5	9	0	0	0
1647	Piltanlor	110.4	9	0	0	0
1649	Muritz	110.4	9	0	0	0
1650	Oro	110.3	9	0	0	0
1651		110.3	9	0	0	0
1652		110.2	9	0	0	0
1653	Xiaoxihaiz Shuiku	110.1	9	0	0	0
1654		110.1	9	0	0	0
1655		110.1	9	0	0	0
1656	Dos Ouadros	110	9	0	0	0
1658	Dongping	109.9	9	0	0	0
1659	Naivasha	109.9	9	0	0	0
1660		109.9	9	0	0	0
1661		109.9	9	0	0	0
1662		109.8	9	0	0	0
1663	Chengdong	109.8	9	0	0	0
1664		109.8	9	0	0	0
1665		109.7	9	0	0	0
1666		109.6	9	0	0	0
1667		109.6	9	0	0	0
1668		109.6	9	0	0	0
1669		109.5	9	0	0	0
1670	Petenwell Lake	109.5	9	0	0	0
1671	Danau Singkarak	109.4	9	0	0	0
1672		109.3	9	0	0	0
1673	Ngami	109.1	9	0	0	0
1674		109.1	9	0	0	0
1675	Temchi	109	9	0	0	0
1676	Egg	109	9	0	0	0
1677	Jackson Lake	109	9	0	0	0
1678	Nunavakanukakslak Lake	108.9	9	0	0	0
1679		108.9	9	0	0	0
1680	Daryacheh-ye Howz Soltan	108.8	9	0	0	0
1681		108.8	9	0	0	0
1682		108.7	9	0	0	0
1683		108.6	9	0	0	0
1684	Suhai	108.6	9	0	0	0
1685		108.6	9	0	0	0
1686	Chesuncook Lake	108.6	9	0	0	0
1688		108.5	9	0	0	0
1689		108.3	9	0	0	0
1690		108.3	9	0	0	0
1691		108.1	9	0	0	0
1692		108.1	9	0	0	0
1694	Ree	107.9	9	0	0	0
1695		107.9	9	0	0	0
1697		107.8	9	0	0	0
1698		107.8	9	0	0	0
1699		107.8	9	0	0	0
1706	Rocky	107.3	8	0	0	1
1708		107.3	8	0	0	0
1709		107.2	8	0	0	0
1713		106.7	8	0	0	0
1715		106.6	8	0	0	0
1716		106.4	8	0	0	0
1717	Vyalozero	106.3	8	0	0	0
1726	Narran	105.4	8	0	0	0
1731		105.3	8	0	0	0
1733	Kitangiri	105.1	8	0	0	0
1734		105.1	8	0	0	0
1736	Bangdag	105	8	0	0	0
1737		105	8	0	0	0
1738		105	8	0	0	0
1742		104.8	8	0	0	0
1743		104.7	8	0	0	0
1745	Skilak Lake	104.6	8	0	0	0
1749	Pozuelos	104.5	8	0	2	1
1751		104.4	8	0	0	0
1752		104.4	8	0	0	0
1754		104.3	8	0	0	0
1757	Wuchang	104.1	8	0	0	0
1758		104.1	8	0	0	0
1760		103.8	8	0	0	0
1762	Nina Bang	103.4	8	0	2	2
1763		103	8	0	0	0
1764		103	8	0	0	0
1766		102.7	8	0	0	1
1767		102.7	8	0	0	0
1769		102.5	8	0	0	0
1771	Rweru	102.4	8	0	0	0
1772		102.4	8	0	0	0
1774	Kabele	102.3	8	0	0	2
1778		102.2	8	0	0	0
1779		102.1	8	0	0	0
1781	Luzern	101.9	8	0	0	0
1783		101.8	8	0	0	0
1784		101.8	8	0	0	0
1786		101.7	8	0	0	0
1787	Bol'sho Yeravnoye	101.6	8	0	0	0
1788		101.6	8	0	0	0
1789	Tudakol?	101.5	8	0	0	0
1790	Yaggain Canco	101.5	8	0	0	0
1791	Nau	101.5	8	0	0	0
1793		101.4	8	0	0	0
1794		101.2	8	0	0	0
1795		101.1	8	0	0	0
1796		101.1	8	0	5	7
1797	Carlyle Lake	101.1	8	0	0	0
1799		100.9	8	0	0	0
1800		100.9	8	0	0	0
1802		100.8	8	0	0	0
1803	Kolmajarvi	100.7	8	0	0	0
1804	Bangkog	100.7	8	0	0	0
1805	Danau Sentani	100.7	8	0	0	0
1806	Aru	100.6	8	0	0	0
1807	Gyeze Caka	100.6	8	0	0	0
1808		100.6	8	0	0	0
1809	Fort Gibson Lake	100.6	8	0	0	0
1811		100.5	8	0	0	0
1812		100.4	8	0	0	0
1814		100.4	8	0	0	0
1815	Little Sachigo	100.3	8	0	0	0
1816		100.3	8	0	0	0
1817		100.2	8	0	0	0
1818	Manitou	100.1	8	0	0	0
1819		100.1	8	0	0	0
184	MacKay	979.5	73	1	44	55
407	Sai li-mu	449.7	32	1	0	0
1710		107.1	8	1	4	6
474	Pinehouse	384.5	28	2	15	17
615	Ford	303	22	2	7	5
807	Pyhajarvi	232.4	17	2	14	17
1590	Watterson	114.6	9	3	8	6
323	Churchill	562.7	40	4	11	14
1079	Na	174.1	13	4	12	13
1274		145.7	11	4	7	10
992		187.8	14	5	13	14
1167		160.2	12	5	12	12
1711	Sobach'ye	106.9	8	5	6	6
1765	Huang-ch'i	102.8	8	5	5	5
1305		142.7	11	6	8	9
1722	Inder	105.8	8	6	8	8
1724		105.7	8	6	8	8
519	Yamba	351	25	7	25	25
1159		161.3	12	7	12	12
1705	Kagalurpak Lake	107.4	8	7	8	8
1732		105.2	8	7	7	7
688	Song-kel	273	20	8	16	13
1161		160.9	12	8	10	12
1437		127.9	10	8	10	10
1530		120	9	8	9	9
1700		107.8	8	8	8	8
1701	Iro	107.7	8	8	8	8
1703	Kistigan	107.5	8	8	8	8
1704		107.4	8	8	8	8
1707		107.3	8	8	8	8
1712		106.7	8	8	8	8
1714	Lake Poygan	106.7	8	8	8	8
1718	Virihaure	106.1	8	8	8	8
1719		106.1	8	8	8	8
1720		106.1	8	8	8	8
1721	Lake Louise	105.9	8	8	8	8
1723		105.7	8	8	8	8
1725		105.5	8	8	8	8
1727		105.4	8	8	8	8
1728		105.3	8	8	8	8
1729	Tasiataq	105.3	8	8	8	8
1730		105.3	8	8	8	8
1735	Malartic	105	8	8	8	8
1739	Yambuto	104.9	8	8	8	8
1740	Baia Grande	104.9	8	8	8	8
1741	Tonskoye	104.8	8	8	8	8
1744		104.7	8	8	8	8
1746	Nipishich	104.6	8	8	8	8
1747	Big Stone	104.6	8	8	8	8
1748	Lake Almanor	104.6	8	8	8	8
1750		104.5	8	8	8	8
1759		103.8	8	8	8	8
1770	Ul'ken-karoy	102.4	8	8	8	8
1785		101.8	8	8	8	8
1792		101.4	8	8	8	8
1801	Kabwe	100.8	8	8	8	8
1810	Khadzhideyskiy	100.5	8	8	8	8
389	Hall	474.9	33	9	15	18
928	Konnevesi	202.3	15	9	15	15
1194		156.5	12	9	11	12
1433	Danau Ranau	128.2	10	9	10	10
1531		119.9	9	9	9	9
1532		119.5	9	9	9	9
1534		119.4	9	9	9	9
1535		119.4	9	9	9	9
1536		119.3	9	9	9	9
1538	Kovitskoye	119.1	9	9	9	9
1539		119	9	9	9	9
1540		119	9	9	9	9
1542		118.6	9	9	9	9
1545		118.2	9	9	9	9
1547	Crean	118	9	9	9	9
1549	Kamuchawie	117.9	9	9	9	9
1550	Vaccares	117.9	9	9	9	9
1552		117.8	9	9	9	9
1558		117.4	9	9	9	9
1563	Jekyll	116.9	9	9	9	9
1584	Afrera ye'ch'ew	115	9	9	9	9
1625	Ayan	111.9	9	9	9	9
1632		111.4	9	9	9	9
354	Ang-la jen	512.9	36	10	23	27
508	Cold	357.6	26	10	16	15
1278	Djenpang	145.6	11	10	10	10
1281	Nadudoturku	145.4	11	10	11	11
1412	Minijarvi	131	10	10	10	10
1413	Quartz	131	10	10	10	10
1414		130.9	10	10	10	10
1415		130.7	10	10	10	10
1417	Bei Hulsan	130.5	10	10	10	10
1419	Kayigyalik Lake	130.3	10	10	10	10
1420	Sommen	130.2	10	10	10	10
1422	Hindmarsh	130.2	10	10	10	10
1423	Skagern	130	10	10	10	10
1427	Fleur de May	129	10	10	10	10
1429	Campbell	128.6	10	10	10	10
1443		127.3	10	10	10	10
1444	Ingray	127.1	10	10	10	10
1457		125.9	10	10	10	10
1009		184.8	14	11	12	13
1267		146.4	11	11	11	11
1268		146.3	11	11	11	11
1269	Curtis	146.2	11	11	11	11
1270	Po	146.1	11	11	11	11
1271	Enemy, lake of the	146	11	11	11	11
1275	Glubokoye	145.6	11	11	11	11
1277	Baldock	145.6	11	11	11	11
1279		145.5	11	11	11	11
1280		145.5	11	11	11	9
1282		145.3	11	11	11	11
1286	Karasor	144.7	11	11	11	11
1289		144.3	11	11	11	11
1290	Como	144.2	11	11	11	11
1292		144.1	11	11	11	11
1294		144	11	11	11	11
1296		143.4	11	11	11	11
1308		142.5	11	11	11	11
1325		140.3	11	11	11	11
1342		138.4	11	11	11	11
762	Bustakh	248.3	18	12	18	18
879		212.6	16	12	16	16
985	Ulakh Ulyung	189.9	14	12	14	14
1002	Tekapo	186.5	14	12	14	14
1151		161.7	12	12	12	12
1152	Bear	161.5	12	12	12	12
1153	Vermilion Lake	161.5	12	12	12	12
1158	Tahoe	161.3	12	12	12	12
1162		160.6	12	12	12	12
1163	Dog	160.5	12	12	12	12
1164	Beverly	160.5	12	12	12	12
1171		159.6	12	12	12	12
1173	Sinoe	159.2	12	12	12	12
1175		159.1	12	12	12	12
1178	Staruman	158.2	12	12	12	12
1185	Nose	157.7	12	12	12	12
1188	Clear Lake	157.5	12	12	12	12
1195	Blanc	156.3	12	12	12	12
1199	Devils Lake	155.4	12	12	12	12
692		271.3	20	13	15	15
995		187.1	14	13	14	13
1066	Pa-Mu-Ts'o	175.4	13	13	13	13
1067		175.4	13	13	13	13
1068		175.3	13	13	13	13
1069		175.3	13	13	13	13
1070		175.2	13	13	13	13
1073		174.8	13	13	13	13
1075	Last Mountain	174.5	13	13	13	13
1077	Arari	174.3	13	13	13	13
1080	Bisina	174.1	13	13	13	13
1083	El'ton	173.2	13	13	13	13
1091	Kukaklek Lake	172.1	13	13	13	13
1093		171.6	13	13	13	13
1099		170.1	13	13	13	13
885		211.3	16	14	15	15
939	Leksozero	198.8	15	14	14	15
983	Jen-ch'ing hsiu-pu-ts'o	190.5	14	14	14	14
986	Pervoye	189.5	14	14	14	14
987	Grand	189.3	14	14	14	14
988	Kallsjon	188.5	14	14	14	14
991		188	14	14	14	14
993	Utik	187.7	14	14	14	14
994		187.3	14	14	14	14
997		186.9	14	14	14	14
1003	Talbot	186.3	14	14	14	14
1004	Tatinnai	186.1	14	14	14	14
1011	Bolshoy Uvat	184.1	14	14	14	14
1019	Mahony	182.4	14	14	14	14
1020	Martin Lake	182.1	14	14	14	14
924	Dorge	203.2	15	15	15	15
925	Beaver Hill	203.1	15	15	15	15
929	Lake George	202	15	15	15	15
932		200.7	15	15	15	15
936	Janis Yarvi	199.6	15	15	15	15
940	Laberge	198.7	15	15	15	15
946	Araruama	196.8	15	15	15	15
867	Angajurjualuk	216.9	16	16	16	16
868		216.8	16	16	16	16
869		216.2	16	16	16	16
870		215.9	16	16	16	16
872	White Lake	214.5	16	16	16	16
873		213.9	16	16	16	16
875		213.8	16	16	16	16
876	Weishan	213.6	16	16	16	16
805	Biche	233.1	17	17	17	17
806	Qarun	232.7	17	17	17	17
812	Lixi'Oidain	231.3	17	17	17	17
814		230.6	17	17	17	17
815		230.4	17	17	17	17
737		255.3	19	18	19	19
761	Lake Winnibigoshish	248.4	18	18	18	18
773	Orog	245.2	18	18	18	18
783		239.7	18	18	18	18
720		260.6	19	19	19	19
721	Surrey	260.1	19	19	19	19
723	Enriquillo	259.5	19	19	19	19
725	Dogai Coring	258.9	19	19	19	19
726	Marais de Toumbos	258.7	19	19	19	19
728	Red Deer	258.1	19	19	19	19
730		257.9	19	19	19	19
733	Kiskitto	256.3	19	19	19	19
681	Ngoin	275.4	20	20	20	20
682	Nowleye	275.3	20	20	20	20
683		274.8	20	20	20	20
684	Kiskittogisu	274.5	20	20	20	20
687	George	273.4	20	20	20	20
689		273	20	20	20	20
693	Aggikani	271.1	20	20	20	20
642		292.4	21	21	21	21
645	Boon Tsagaan	291.7	21	21	21	21
646	Clearwater	290.5	21	21	21	21
647	Firedrake	290.2	21	21	21	21
648		289.5	21	21	21	21
652		287.4	21	21	21	21
607		309.2	22	22	22	22
608	Orel'	308	22	22	22	22
617	Moosehead Lake	302.4	22	22	22	22
618	St. Lucia	302.2	22	22	22	22
624	Swan	299.9	22	22	22	22
575	Lady Melville	326.1	23	23	23	23
577		326	23	23	23	23
450	Leech Lake	406	29	24	29	29
538	St. Martin	342.3	24	24	24	24
539	Longgan	342.1	24	24	24	24
520	Migriggyangzham	350.9	25	25	25	25
522	Vodlozero	350.8	25	25	25	25
367	Trout	495.3	35	26	28	31
503	Nejanilini	361.6	26	26	26	26
504	Naococane	360.7	26	26	26	26
479	Rogagua	380.5	27	27	27	27
481	Neagh	380.3	27	27	27	27
491	Aubry	371.9	27	27	27	27
465	Keller	390.7	28	28	28	28
448	Musters	407.8	29	29	29	29
449	Wharton	407.1	29	29	29	29
440		417	30	30	30	30
420	Mills	440.3	31	31	31	31
421	Joseph	438.4	31	31	31	31
405	Montreal	455.3	32	32	32	32
406		452.7	32	32	32	32
410	Solenoye	448.9	32	32	32	32
388		475	33	33	33	33
390	Egridir	474.3	33	33	33	33
391	Ile-a-la-Crosse	471	33	33	33	33
377	Naknek Lake	486.7	34	34	34	34
366	Mille Lacs Lake	496.3	35	35	35	35
343	Nahuel Huapi	524	37	36	37	37
325	Kwania	561.9	39	39	39	39
312	Ayakkum	575.1	41	41	41	41
314	Upemba	573	41	41	41	41
304	Fagnano	588.7	43	43	43	43
291	Buyr	608.5	44	44	44	44
292	Selwyn	606.6	44	44	44	44
283		628.2	45	45	45	45
280	Big Trout	636.4	46	46	46	46
260		682	50	49	49	50
264	Kamilukuak	672.1	49	49	49	49
224	Minto	805.3	56	52	51	53
232	Great Bear Lake	771.3	53	53	53	53
235		761.9	53	53	53	53
225	South Moose	795.3	56	56	56	56
211	Nonacho	847.1	60	60	60	60
The empty space corresponding to the name of lakes indicates the name of the lake are not available and those are identified based on the identity number

## Sheet: Large lakes
Table S2.3. List of medium lakes (1,000-10,000 km2) present around the world
ID No.	Lake name	Area of lake (km2)	Cell count	Current	SSP2-4.5	SSP5-8.5
18	Onegh	9608.1	922	0	0	0
20	Titicaca	8270.6	727	0	0	0
21	Nicaragua	7851.5	716	0	0	0
22	Turkana	7785.4	497	7	13	24
23	Athabasca	7781.6	482	0	0	0
25	Issyk-kul	6258.9	402	0	0	0
26	Great Salt Lake	5965.8	395	0	0	0
28	Reindeer	5596.6	393	0	0	0
29	Vanern	5550.5	374	0	0	0
30	Albert	5401.9	372	372	372	372
31	Winnipegosis	5167.1	368	0	0	0
32	Nettiling	5064.7	365	0	0	0
34	Urmia	4963.4	357	0	0	0
36	Mweru	4944.8	336	0	0	0
37	Manitoba	4790.9	324	0	0	0
38	Nipigon	4476.9	321	0	0	0
41	Qinghai	4449.7	303	0	0	0
43	Taymyr	4200.1	290	0	0	0
44	Lake of the Woods	4167.7	270	0	0	0
45	Khanka	4088.1	265	0	0	0
46	Lagoa Mirim	3958.9	252	147	218	251
49	Dubawnt	3628.5	248	0	0	0
50	Peipus	3552.8	237	0	0	0
51	Van	3537.9	232	0	0	0
53	Uvs	3421.5	221	221	221	221
55	T'ana	3034.7	214	0	0	0
56	Amadjuak	3033.7	198	0	0	0
58	Alakol	2802.1	191	0	0	0
59	Hovs Gol	2741.4	190	0	0	0
62	Iliamna Lake	2623.2	189	0	0	0
64	Boeng Tonle Chhma	2569.9	189	0	0	0
66	Tai	2398.5	177	0	0	0
67	Kivu	2370.7	169	0	0	0
68	Wollaston	2272	169	0	0	0
69	Edward	2252.5	155	0	0	0
73	Tapajos	2210.5	155	0	0	0
75	Hulun	2166.5	153	0	0	0
76	Mistassini	2162.7	151	0	0	0
78	Poyang	2108.1	146	2	7	9
81	Bangweulu	2049.1	145	0	0	0
83	Nueltin	2011.9	134	0	0	0
84	Chiquita	2011.9	133	133	133	133
85	Sivash	1967.6	131	0	0	0
86	Rukwa	1965.8	129	0	0	0
90	Mai-Ndombe	1954.9	127	0	0	0
91	Na-Mu	1933.6	125	0	0	0
92	Chany	1918	125	0	0	0
94	Buenos Aires	1848.2	123	123	123	123
95	Vattern	1847.2	123	1	1	1
97	Baker	1780.3	121	0	0	0
99	Kyoga	1727.7	120	0	0	0
100	Martre	1684	119	119	119	119
101	Madre	1676.6	118	0	0	0
105	Se-lin	1640.9	117	0	0	0
109	Hongze	1524.9	114	0	0	0
114	Lake Okeechobee	1436.8	113	113	113	113
115	Menihek Lakes	1414.1	111	0	0	0
117	Argentina	1401.9	111	0	0	0
119	Chishi	1389.9	111	0	0	0
120	Lake Tengiz	1382.6	110	0	0	0
121	Hyargas	1362.7	107	0	0	0
124	Kasba	1334.8	107	0	0	0
125	Claire	1325.6	106	106	106	106
126	Yathkyed	1320.4	106	0	0	1
127	Ronge	1318.3	106	0	0	0
128	L'eau Claire	1292.4	106	0	0	0
130	Rainy Lake	1274.1	105	55	105	105
133	Poopo	1262.9	104	0	0	0
134	xingu	1260	104	0	0	0
135	Sevan	1249.9	103	103	103	103
136	Vygozero	1248.5	103	0	0	0
137	Cree	1232.4	103	0	0	0
140	Limfjorden	1207.7	100	0	0	0
141	Kaghasuk Lake	1202.1	99	0	0	0
142	Har us	1193.5	98	0	0	0
143		1187.2	98	0	0	0
144	Inarinjarvi	1184.6	96	0	0	0
145	Becharof Lake	1184.5	95	0	2	2
146	Lake Saint Clair	1155.8	95	0	0	0
147	Lesser Slave	1152	93	0	0	0
148		1147.3	92	5	6	8
149	Eskimo	1146.1	92	0	0	0
150	Danau Toba	1133.8	90	90	90	90
151	Red Lake (Upper and Lower)	1133.3	90	0	0	0
152	Aberdeen	1128.2	89	0	0	0
153	Chapala	1127.3	88	0	0	0
155	Bienville	1125.6	88	0	0	0
156	Eyasi	1113	86	0	0	0
157	Paijanne	1111.7	86	0	0	0
160	Beloye	1095.4	85	0	0	0
162	Contwoyto	1092.5	85	85	85	85
163	Granfjarden	1090.3	84	0	0	0
164	Puruvesi	1086.6	82	0	0	0
165	Lake Champlain	1084.1	82	0	0	0
166	Abaya	1083.7	82	0	0	0
167	San Martin	1083.1	81	0	0	0
169	Wholdia	1066.9	81	0	0	0
170	Selawik Lake	1066.2	81	0	0	0
171	Viedma	1047.4	79	0	0	0
172	Gods	1043.7	79	0	0	0
174	Island	1036.4	79	0	0	0
175	Songkhla Lake	1024.5	76	75	76	76
176	Managua	1023.8	75	75	75	75
178	Napaktuluk	1013.9	75	0	0	0
179	Cha-jih nan-mu-ts'o	1004.4	74	9	30	40
The empty space corresponding to the name of lakes indicates the name of the lake are not available and those are identified based on the identity number

## Sheet: Very large lakes
Table S2.4. List of very large lakes (> 10,000 km2) present around the world
ID No.	Lake name	Area of lake (km2)	Cell count	Current	SSP2-4.5	SSP5-8.5
1	Caspian Sea	378119	23650	4304	4256	4311
2	Lake Superior	81935.7	5651	0	0	6
3	Lake Victoria	67075.2	4344	0	0	0
4	Aral Sea	65966.8	3945	2	65	290
5	Lake Huron	59756.5	3714	43	627	802
6	Lake Michigan	57399.4	3480	0	0	0
7	Tanganyika	32820.5	3115	3098	3114	3115
8	Baikal	31924.6	2734	0	0	0
9	Great Bear	30530.1	2496	0	0	0
10	Malawi	29251.5	1814	0	0	0
11	Great Slave	27816.3	1674	0	0	0
12	Lake Erie	25691	1618	191	483	586
13	Winnipeg	23809.3	1536	357	422	455
14	Chad	19346.6	1398	182	417	489
15	Lake Ontario	19328.9	1244	109	564	644
16	Ladoga	17539.1	1178	0	0	0
17	Balkhash	17458.8	954	0	0	0
