# Supplementary material for: Evaluation of Habitat Suitability and Assessment of the Invasion Risk of Water Hyacinth [Eichhornia crassipes (Mart.) Solms] in Global Freshwater Ecosystems
Source: Plants (Basel). 2026 Apr 21;15(8):1279. doi: 10.3390/plants15081279 (PMC13120147; doi:10.3390/plants15081279)
Supplement: Supplementary file 1 [file plants-15-01279-s001.zip › Table S3.1-3.5.xlsx]

## Sheet: UnSuitable
Table S3.1. List of Unsuitable lakes for water hyacinth under the current and future cliamte change scenarios by 2061-2080 around the world.
Current	SSP2-4.5	SSP5-8.5
Abaya	Abaya	Abaya
Ab-e Istadeh-ye Moqor	Ab-e Istadeh-ye Moqor	Ab-e Istadeh-ye Moqor
Aberdeen	Aberdeen	Aberdeen
Abitibi	Abitibi	Abitibi
Abiyata	Abiyata	Abiyata
Achit	Achit	Achit
Adams	Adams	Adams
Adjuntas	Adjuntas	Adjuntas
Agata	Agata	Agata
Agua Viva	Agua Viva	Agua Viva
Aguas Termales	Aguas Termales	Aguas Termales
Aiapua	Aiapua	Aiapua
Ai-pi	Ai-pi	Ai-pi
Aishihik	Aishihik	Aishihik
Akhtanizovskiy	Akhtanizovskiy	Akhtanizovskiy
Akkol'	Akkol'	Akkol'
Aksayquin	Aksayquin	Aksayquin
Aksehir	Aksehir	Aksehir
Alakol	Alakol	Alakol
Alaotra	Alaotra	Alaotra
Albaniel	Albaniel	Albaniel
Albert	Albert	Albert
Allegheny Reservoir	Allegheny Reservoir	Allegheny Reservoir
Almendra	Almus Baraji	Almus Baraji
Almus Baraji	Alvara Obregon	Alvara Obregon
Alvara Obregon	American Falls Reservoir	American Falls Reservoir
American Falls Reservoir	Amisk	Amisk
Amisk	Amistad Reservoir	Amistad Reservoir
Amistad Reservoir	Amungen	Amungen
Amungen	Angajurjualuk	Angajurjualuk
Angajurjualuk	Angikuni	Angikuni
Angikuni	Ang-la jen	Ang-la jen
Ang-la jen	Angostura	Angostura
Angostura	Aougoundou	Aougoundou
Aougoundou	Aqqikkol	Aqqikkol
Aqqikkol	Arapa	Arapa
Arapa	Arari	Arari
Arari	Araruama	Araruama
Araruama	Argazinskoye	Argazinskoye
Argazinskoye	Argentina	Argentina
Argentina	Arhymot Lake	Arhymot Lake
Arhymot Lake	Arkatag	Arkatag
Arkatag	Aropuk Lake	Aropuk Lake
Aropuk Lake	Arroyos	Arroyos
Arroyos	Artillery	Artillery
Artillery	Aru	Aru
Aru	Ashuanipi	Ashuanipi
Ashuanipi	Asnen	Asnen
Asnen	Assad	Assad
Assad	Assinica	Assinica
Assinica	Athabasca	Athabasca
Athabasca	Athapapuskow	Athapapuskow
Athapapuskow	Atikonak	Atikonak
Atikonak	Atitla	Atitla
Atitla	Atlin	Atlin
Atlin	Aubry	Aubry
Aubry	Awasa	Awasa
Awasa	Ayakkum	Ayakkum
Ayakkum	Ayame	Ayame
Ayame	Ayan	Ayan
Ayan	Aylmer	Aylmer
Aylmer	B. Everett Jordan Lake	B. Everett Jordan Lake
B. Everett Jordan Lake	Babine	Babine
Babine	Badajos	Bahr al Milh
Badajos	Bahr al Milh	Baia Grande
Bahr al Milh	Baia Grande	Baikal
Baia Grande	Baikal	Bairab
Baikal	Bairab	Baker
Bairab	Baker	Balaton
Baker	Balaton	Baldock
Balaton	Baldock	Balkhash
Baldock	Balkhash	Banda Nwanta
Balkhash	Banda Nwanta	Bangdag
Banabuiu	Bangdag	Bangong
Banda Nwanta	Bangong	Banks Lake
Bangdag	Bangweulu	Baralzon
Bangong	Banks Lake	Baringo
Bangweulu	Baralzon	Bariri
Banks Lake	Baringo	Barkal
Baralzon	Bariri	Barkol
Baringo	Barkal	Barra Bonita
Bariri	Barkol	Barragem Passo Pundo
Barkal	Barra Bonita	Barren River Lake
Barkol	Barragem Passo Pundo	Barricaloa
Barra Bonita	Barren River Lake	Baskatong
Barragem Passo Pundo	Barricaloa	Basswood Lake
Barren River Lake	Baskatong	Bataklik
Barricaloa	Basswood Lake	Baunt
Baskatong	Bataklik	Bay
Basswood Lake	Baunt	Bear
Bataklik	Bay	Bear Lake
Baunt	Bear	Beas
Bay	Bear Lake	Beaver Hill
Bear	Beas	Beaver Lake
Bear Lake	Beaver Hill	Beaverhill
Beas	Beaver Lake	Becharof Lake
Beaver Hill	Beaverhill	Bei Hulsan
Beaver Lake	Becharof Lake	Belot
Beaverhill	Bei Hulsan	Berre
Becharof Lake	Belot	Besnard
Bei Hulsan	Berre	Beverly
Belot	Besnard	Beysehir
Berre	Beverly	Beysugskty
Besnard	Beysehir	Bhumphol K. K. Nam
Beverly	Beysugskty	Biarini
Beysehir	Bhumphol K. K. Nam	Biche
Beysugskty	Biarini	Bienville
Bhumphol K. K. Nam	Biche	Big Sand
Biarini	Bienville	Big Stone
Biche	Big Sand	Big Stone Lake
Bienville	Big Stone	Big Trout
Big Sand	Big Stone Lake	Birch
Big Stone	Big Trout	Bisina
Big Stone Lake	Birch	Bistcho
Big Trout	Bisina	Biwa-ko
Birch	Bistcho	Biylikol
Bisina	Biwa-ko	Blackwater
Bistcho	Biylikol	Bloemhofdam
Biwa-ko	Blackwater	Blommesteinmeer, W.J. Van
Biylikol	Bloemhofdam	Blue Mesa Reservoir
Blackwater	Blommesteinmeer, W.J. Van	Bodensee
Bloemhofdam	Blue Mesa Reservoir	Boeng Tonle Chhma
Blommesteinmeer, W.J. Van	Bodensee	Bois
Blue Mesa Reservoir	Boeng Tonle Chhma	Bolmen
Bodensee	Bois	Bol'sho Yeravnoye
Boeng Tonle Chhma	Bolmen	Bolshoy Uvat
Bois	Bol'sho Yeravnoye	Bol'shoye Morskoye
Bolmen	Bolshoy Uvat	Bong
Bol'sho Yeravnoye	Bol'shoye Morskoye	Bosumtwi
Bolshoy Uvat	Bong	Boyd
Bol'shoye Morskoye	Bosumtwi	Bras d'Or Lake
Bong	Boyd	Bratskoye
Bosumtwi	Bras d'Or Lake	Brokopondo
Boyd	Bratskoye	Brokopondo lake
Bras d'Or Lake	Brokopondo	Brown
Bratskoye	Brokopondo lake	Buendia
Brokopondo	Brown	Buenos Aires
Brokopondo lake	Buendia	Buhayrat ath Tharthar
Brown	Buenos Aires	Bull Shoals Lake
Buendia	Buhayrat ath Tharthar	Bulmer
Buenos Aires	Bull Shoals Lake	Bung Boraphet
Buhayrat ath Tharthar	Bulmer	Burdur
Bull Shoals Lake	Bung Boraphet	Burigi
Bulmer	Burdur	Burt Lake
Bung Boraphet	Burigi	Burton
Burdur	Burt Lake	Bustakh
Burigi	Burton	Buyr
Burt Lake	Bustakh	Caballo Reservoir
Burton	Buyr	Caddo Lake
Bustakh	Caballo Reservoir	Calafquem
Buyr	Caddo Lake	Calueque
Caballo Reservoir	Calafquem	Cam
Caddo Lake	Calueque	Campbell
Calafquem	Cam	Candle
Calueque	Campbell	Caniapiscau
Cam	Candle	Canyon Ferry Lake
Camatague	Caniapiscau	Carey
Campbell	Canyon Ferry Lake	Carlyle Lake
Candle	Carey	Caroni
Caniapiscau	Carlyle Lake	Cascade Reservoir
Canyon Ferry Lake	Caroni	Castignon
Carey	Cascade Reservoir	Castle Rock Lake
Carlyle Lake	Castignon	Catahoula Lake
Caroni	Castle Rock Lake	Cayuga Lake
Cascade Reservoir	Catahoula Lake	Cedar
Castignon	Cayuga Lake	Cedar Creek Reservoir
Castle Rock Lake	Cedar	Center Hill Lake
Catahoula Lake	Cedar Creek Reservoir	Cerros Colorados
Cayuga Lake	Center Hill Lake	Ch'a-erh-ku-t'e
Cedar	Cerros Colorados	Ch'a-han no-erh
Cedar Creek Reservoir	Ch'a-erh-ku-t'e	Cha-jih nan-mu-ts'o
Center Hill Lake	Ch'a-han no-erh	Chakachamna Lake
Cerros Colorados	Cha-jih nan-mu-ts'o	Chambri
Ch'a-erh-ku-t'e	Chakachamna Lake	Ch'Amo
Ch'a-han no-erh	Chambri	Chang
Cha-jih nan-mu-ts'o	Ch'Amo	Chang Dang
Chakachamna Lake	Chang	Chany
Chambri	Chang Dang	Chao
Ch'Amo	Chany	Chapala
Chang	Chao	Chardarinskoye
Chang Dang	Chapala	Chem
Chany	Chardarinskoye	Cheney Reservoir
Chao	Chem	Cherokee Lake
Chapala	Cheney Reservoir	Chertovo
Chardarinskoye	Cherokee Lake	Chibougamau
Chem	Chertovo	Chickamauga Lake
Cheney Reservoir	Chibougamau	Chiemsee
Cherokee Lake	Chickamauga Lake	Chikuminuk Lake
Chertovo	Chiemsee	Chilika Lake
Chibougamau	Chikuminuk Lake	Chilko
Chickamauga Lake	Chilika Lake	Chilwa
Chiemsee	Chilko	Chiuta
Chikuminuk Lake	Chilwa	Chlew Larn
Chilika Lake	Chiuta	Chocon
Chilko	Chlew Larn	Chozrayskoye
Chilwa	Chocon	Chukchagirskoye
Chiuta	Chozrayskoye	Cildir
Chlew Larn	Chukchagirskoye	Clair Engle Lake
Chocon	Cildir	Claire
Chozrayskoye	Clair Engle Lake	Clear Lake
Chukchagirskoye	Claire	Clear Lake Reservoir
Cildir	Clear Lake	Clinton Lake
Clair Engle Lake	Clear Lake Reservoir	Coari
Claire	Clinton Lake	Cochrane
Clear Lake	Coari	Coeur d'Alene Lake
Clear Lake Reservoir	Cochrane	Coipasa
Clinton Lake	Coeur d'Alene Lake	Cold
Coari	Coipasa	Colorados
Cochrane	Cold	Colville
Coeur d'Alene Lake	Colorados	Como
Coipasa	Colville	Conchas Lake
Cold	Como	Contwoyto
Colorados	Conchas Lake	Corangamite
Colville	Contwoyto	Cormorant
Como	Corangamite	Corrib
Conchas Lake	Cormorant	Crater Lake
Contwoyto	Corrib	Crean
Corangamite	Crater Lake	Cree
Cormorant	Crean	Crescent Lake
Corrib	Cree	Cuitzeo
Crater Lake	Crescent Lake	Curtis
Crean	Cross	Dabsan
Cree	Cuitzeo	Daguan
Crescent Lake	Curtis	Dagze
Cross	Dabsan	Dalai
Cuitzeo	Daguan	Dale Hollow Lake
Curtis	Dagze	Dall Lake
Dabsan	Dalai	Danau Matano
Daguan	Dale Hollow Lake	Danau Paniai
Dagze	Dall Lake	Danau Poso
Dalai	Danau Matano	Danau Ranau
Dale Hollow Lake	Danau Paniai	Danau Sentani
Dall Lake	Danau Poso	Danau Singkarak
Danau Matano	Danau Ranau	Danau Tawar
Danau Paniai	Danau Sentani	Danau Towuti
Danau Poso	Danau Singkarak	Daryacheh-ye Hamun
Danau Ranau	Danau Tawar	Daryacheh-ye Hamun
Danau Sentani	Danau Towuti	Daryacheh-ye Howz Soltan
Danau Singkarak	Daryacheh-ye Hamun	Dauphin
Danau Tawar	Daryacheh-ye Hamun	Dayan
Danau Towuti	Daryacheh-ye Howz Soltan	Daye
Daryacheh-ye Hamun	Dauphin	De Gray Reservoir
Daryacheh-ye Hamun	Dayan	Dead Sea
Daryacheh-ye Howz Soltan	Daye	Debo
Dauphin	De Gray Reservoir	Deer
Dayan	Dead Sea	Delarondo
Daye	Debo	Derg
De Gray Reservoir	Deer	Deschambault
Dead Sea	Delarondo	Dian Chi
Debo	Derg	Diefenbaker
Deer	Deschambault	Djenpang
Delarondo	Dian Chi	Dnestrovskyi
Derg	Diefenbaker	Do
Deschambault	Djenpang	Dog
Dian Chi	Dnestrovskyi	Dogai Coring
Diefenbaker	Do	Dogaicoring Quang
Djenpang	Dog	Don Pedro Reservoir
Dnestrovskyi	Dogai Coring	Dong
Do	Dogaicoring Quang	Dongping
Dog	Don Pedro Reservoir	Dongting
Dogai Coring	Dong	Dore
Dogaicoring Quang	Dongping	Dorge
Don Pedro Reservoir	Dongting	Dorgon
Dong	Dore	Dorsoidong
Dongping	Dorge	Dos Ouadros
Dongting	Dorgon	Douglas Lake
Dore	Dorsoidong	Dozois
Dorge	Dos Ouadros	Dubawnt
Dorgon	Douglas Lake	Dukan
Dorsoidong	Dozois	E. V. Spence Reservoir
Dos Ouadros	Dubawnt	Eagle
Douglas Lake	Dukan	Eagle Lake
Dozois	E. V. Spence Reservoir	Eagle Lake
Dubawnt	Eagle	Eber
Dukan	Eagle Lake	Ebeyty
E. V. Spence Reservoir	Eagle Lake	Edmund
Eagle	Eber	Egg
Eagle Lake	Ebeyty	Egridir
Eagle Lake	Edmund	Eloygytgyn
Eber	Egg	El'ton
Ebeyty	Egridir	Enemy, lake of the
Edmund	Eloygytgyn	Ennadai
Egg	El'ton	Enriquillo
Egridir	Enemy, lake of the	Epecuen
Eloygytgyn	Ennadai	Erh
El'ton	Enriquillo	Erichsen
Enemy, lake of the	Epecuen	Erne
Ennadai	Erh	Eskimo
Enriquillo	Erichsen	Eucumbene
Epecuen	Erne	Eufaula Lake
Erh	Eskimo	Eutsuk
Erichsen	Eucumbene	Evans
Erne	Eufaula Lake	Evoron
Eskimo	Eutsuk	Eyasi
Eucumbene	Evans	Faber
Eufaula Lake	Evoron	Fagnano
Eutsuk	Eyasi	Faguibine
Evans	Faber	Fairbairn
Evoron	Fagnano	Falcon Reservoir
Eyasi	Faguibine	Falls Lake Reservoir
Faber	Fairbairn	Faribault
Fagnano	Falcon Reservoir	Feia
Faguibine	Falls Lake Reservoir	Femunden
Fairbairn	Faribault	Finch'a'
Falcon Reservoir	Feia	Fitri
Falls Lake Reservoir	Femunden	Flasjon
Faribault	Finch'a'	Fletcher
Feia	Fitri	Ford
Femunden	Flasjon	Fort Loudoun Lake
Finch'a'	Fletcher	Franklin D. Roosevelt Lake
Fitri	Ford	Fresno Reservoir
Flasjon	Fort Loudoun Lake	Futou
Fletcher	Franklin D. Roosevelt Lake	Gandhi
Fleur de May	Fresno Reservoir	Gaoyou
Ford	Futou	Garda
Fort Loudoun Lake	Gandhi	Garou
Franklin D. Roosevelt Lake	Gaoyou	Gauer
Fresno Reservoir	Garda	Ge
Futou	Garou	General Vintter
Gandhi	Gauer	Geneva
Gaoyou	Ge	George
Garda	General Vintter	Gimol Skoye
Garou	Geneva	Glan
Gauer	George	Gods
Ge	Gimol Skoye	Golodnaya Guba
General Vintter	Glan	Goose
Geneva	Gods	Gordon
George	Golodnaya Guba	Gorkovskoye
Gimol Skoye	Goose	Gor'koye
Glan	Gordon	Gouin
Gods	Gorkovskoye	Gove
Golodnaya Guba	Gor'koye	Govind Ballabah Pant
Goose	Gouin	Gozha
Goose Lake	Gove	Grajau
Gordon	Govind Ballabah Pant	Grand
Gorkovskoye	Gozha	Grand
Gor'koye	Grajau	Grand Lake
Gouin	Grand	Grand Lake
Gove	Grand	Grande
Govind Ballabah Pant	Grand Lake	Grande
Gozha	Grand Lake	Grande
Grajau	Grande	Grandin
Grand	Grande	Granfjarden
Grand	Grande	Gras
Grand Lake	Grandin	Grasset
Grand Lake	Granfjarden	Great
Grande	Gras	Great Bear
Grande	Grasset	Great Bear Lake
Grande	Great	Great Sacandaga Lake
Grandin	Great Bear	Great Salt Lake
Granfjarden	Great Bear Lake	Great Slave
Gras	Great Sacandaga Lake	Greers Ferry Lake
Grasset	Great Salt Lake	Guajaro
Great	Great Slave	Guanting Shuiku
Great Bear	Greers Ferry Lake	Guarico
Great Bear Lake	Guajaro	Guntersville Lake
Great Sacandaga Lake	Guanting Shuiku	Gusinoye
Great Salt Lake	Guarico	Gyaring
Great Slave	Guntersville Lake	Hammar
Greers Ferry Lake	Gusinoye	Hamun-E Saberi
Guajaro	Gyaring	Han Shui
Guanting Shuiku	Hammar	Hansine
Guarico	Hamun-E Saberi	Har
Guntersville Lake	Han Shui	Har
Gusinoye	Hansine	Har
Gyaring	Har	Har
Hall	Har	Har us
Hammar	Har	Hardish
Hamun-E Saberi	Har	Harlan County Lake
Han Shui	Har us	Harney Lake
Hansine	Hardish	Harry S. Truman Reservoir
Har	Harlan County Lake	Hartwell Lake
Har	Harney Lake	Hatchett
Har	Harry S. Truman Reservoir	Haukivesi
Har	Hartwell Lake	Hebgen Lake
Har us	Hatchett	Hedesundefj
Hardish	Haukivesi	Hendrik Verwoerd
Harlan County Lake	Hebgen Lake	Hindmarsh
Harney Lake	Hedesundefj	Hirakud
Harry S. Truman Reservoir	Hendrik Verwoerd	Hirfanli
Hartwell Lake	Hindmarsh	Hjalmaren
Hatchett	Hirakud	Hoh Sai
Haukivesi	Hirfanli	Hoh Xil
Hebgen Lake	Hjalmaren	Hondo
Hedesundefj	Hoh Sai	Honey Lake
Hendrik Verwoerd	Hoh Xil	Hong
Hindmarsh	Hondo	Hongze
Hirakud	Honey Lake	Hornavan
Hirfanli	Hong	Hottah
Hjalmaren	Hongze	Houghton Lake
Hoh Sai	Hornavan	Hsu-ju
Hoh Xil	Hottah	Huang-ch'i
Hondo	Houghton Lake	Hubbard Creek Lake
Honey Lake	Hsu-ju	Huechulafquen
Hong	Huang-ch'i	Hulun
Hongze	Hubbard Creek Lake	Hyargas
Hornavan	Huechulafquen	Ichkeul
Hottah	Hulun	Iepe
Houghton Lake	Hyargas	Ihema
Hsu-ju	Ichkeul	Ijsselmeer
Huang-ch'i	Iepe	Ik
Hubbard Creek Lake	Ihema	Iliamna Lake
Huechulafquen	Ijsselmeer	Imlor
Hulun	Ik	Imuruk Basin
Hume	Iliamna Lake	Imuruk Lake
Hyargas	Imlor	Inarinjarvi
Ichkeul	Imuruk Basin	Inawashiro ko
Iepe	Imuruk Lake	Inder
Ihema	Inarinjarvi	Ingray
Ijsselmeer	Inawashiro ko	Inhernillo
Ik	Inder	Inland Lake
Iliamna Lake	Ingray	Iriklinskoye
Imlor	Inhernillo	Iro
Imuruk Basin	Inland Lake	Isabella Lake
Imuruk Lake	Iriklinskoye	Iseo
Inarinjarvi	Iro	Island
Inawashiro ko	Isabella Lake	Issyk-kul
Inder	Iseo	Istokpoga Lake
Ingray	Island	Itaparica
Inhernillo	Issyk-kul	Izabal
Inland Lake	Istokpoga Lake	Iznik
Iriklinskoye	Itaparica	J. Percy Priest Lake
Iro	Izabal	Jackson Lake
Isabella Lake	Iznik	Janis Yarvi
Iseo	J. Percy Priest Lake	Jayakwadi
Island	Jackson Lake	Jekyll
Issyk-kul	Janis Yarvi	Jili
Istokpoga Lake	Jayakwadi	John H. Kerr Reservoir
Itaparica	Jekyll	John Martin Reservoir
Izabal	Jili	Joseph
Iznik	John H. Kerr Reservoir	Joseph
J. Percy Priest Lake	John Martin Reservoir	Julian
Jackson Lake	Joseph	Junin
Janis Yarvi	Joseph	Juojarvi
Jayakwadi	Julian	Juparana
Jekyll	Junin	Kabamba
Jili	Juojarvi	Kabele
John H. Kerr Reservoir	Juparana	Kach
John Martin Reservoir	Kabamba	Kafue
Joseph	Kabele	Kagalurpak Lake
Joseph	Kach	Kainji
Julian	Kafue	Kakhovskoye
Junin	Kagalurpak Lake	Kallsjon
Juojarvi	Kainji	Kalri
Juparana	Kakhovskoye	Kamininak
Kabamba	Kallsjon	Kaminuriak
Kabele	Kalri	Kampolombo
Kach	Kamininak	Kamskoye
Kafue	Kaminuriak	Kamuchawie
Kagalurpak Lake	Kampolombo	KapchagayskoyeVodo.
Kainji	Kamskoye	Kara-Bogaz-Gol
Kakhovskoye	Kamuchawie	Karakul
Kallsjon	KapchagayskoyeVodo.	Karasor
Kalri	Kara-Bogaz-Gol	Kariba
Kamininak	Karakul	Ka-Shun No-Erh
Kaminuriak	Karasor	Kayigyalik Lake
Kampolombo	Kariba	Kayrakkumskoye
Kamskoye	Ka-Shun No-Erh	Kayrakkumskoye
Kamuchawie	Kayigyalik Lake	Keban Baraji
KapchagayskoyeVodo.	Kayrakkumskoye	Keeley
Kara-Bogaz-Gol	Kayrakkumskoye	Keitele
Karakul	Keban Baraji	Kemijarvi
Karasor	Keeley	Keret
Kariba	Keitele	Kesagami
Ka-Shun No-Erh	Kemijarvi	Keta
Kayigyalik Lake	Keret	Keystone Lake
Kayrakkumskoye	Kesagami	Khanka
Kayrakkumskoye	Keta	Khanskoye
Keban Baraji	Keystone Lake	Khantayskoye
Keeley	Khanka	Khrishnaraja
Keitele	Khanskoye	Kianta
Kemijarvi	Khantayskoye	Kifukula
Keret	Khrishnaraja	Kikuletwa
Kesagami	Kianta	Kilibek
Keta	Kifukula	Kinkony
Keystone Lake	Kikuletwa	Kisale
Khanka	Kilibek	Kiskitto
Khanskoye	Kinkony	Kiskittogisu
Khantayskoye	Kisale	Kistigan
Khrishnaraja	Kiskitto	Kitangiri
Kianta	Kiskittogisu	Kivijarvi
Kifukula	Kistigan	Kivu
Kikuletwa	Kitangiri	Kiyevskoye
Kilibek	Kivijarvi	Kiziliashskiy
Kinkony	Kivu	Kluane
Kisale	Kiyevskoye	Klutina Lake
Kiskitto	Kiziliashskiy	Knee
Kiskittogisu	Kluane	Koitere
Kistigan	Klutina Lake	Ko-jen
Kitangiri	Knee	K'ok'a
Kivijarvi	Koitere	Kokora
Kivu	Ko-jen	Kolmajarvi
Kiyevskoye	K'ok'a	Komango
Kiziliashskiy	Kokora	Konnevesi
Kluane	Kolmajarvi	Korarou
Klutina Lake	Komango	Kovdozero
Knee	Konnevesi	Kovitskoye
Koitere	Korarou	Krasnoyarskoye
Ko-jen	Kovdozero	Kubenskoye
K'ok'a	Kovitskoye	Kuchukskoye
Kokora	Krasnoyarskoye	Kukaklek Lake
Kolmajarvi	Kubenskoye	Kulundinskoye
Komango	Kuchukskoye	Kungasalakh
Konnevesi	Kukaklek Lake	Kuo-mang
Korarou	Kulundinskoye	Kuril'skoye
Kovdozero	Kungasalakh	Kus
Kovitskoye	Kuo-mang	Kushmurun
Krasnoyarskoye	Kuril'skoye	Kutubu
Kubenskoye	Kus	Kuybyshevskoye
Kuchukskoye	Kushmurun	Kuyumazarskoye
Kukaklek Lake	Kutubu	Kwania
Kulundinskoye	Kuybyshevskoye	Kyoga
Kungasalakh	Kuyumazarskoye	La-ang
Kuo-mang	Kwania	Labaz
Kuril'skoye	Kyoga	Laberge
Kus	La-ang	Lac des Allemands
Kushmurun	Labaz	Lac La Croix
Kutubu	Laberge	Ladoga
Kuybyshevskoye	Lac des Allemands	Lady Melville
Kuyumazarskoye	Lac La Croix	Lagoa Mirim
Kwania	Ladoga	Lahontan Reservoir
Kyoga	Lady Melville	Laj
La-ang	Lagoa Mirim	Lake Abert
Labaz	Lahontan Reservoir	Lake Aleknagik
Laberge	Laj	Lake Alexandrina
Lac des Allemands	Lake Abert	Lake Almanor
Lac La Croix	Lake Aleknagik	Lake Apopka
Ladoga	Lake Alexandrina	Lake Berryessa
Lady Melville	Lake Almanor	Lake Beverley
Lagoa Mirim	Lake Apopka	Lake Brooks
Lahontan Reservoir	Lake Berryessa	Lake Champlain
Laj	Lake Beverley	Lake Charlevoix
Lake Abert	Lake Brooks	Lake Chelan
Lake Aleknagik	Lake Champlain	Lake Clark
Lake Alexandrina	Lake Charlevoix	Lake Conroe
Lake Almanor	Lake Chelan	Lake Corpus Christi
Lake Apopka	Lake Clark	Lake Dardanelle
Lake Berryessa	Lake Conroe	Lake Fork Reservoir
Lake Beverley	Lake Corpus Christi	Lake Francis Case
Lake Bistineau	Lake Dardanelle	Lake Gaston
Lake Brooks	Lake Fork Reservoir	Lake George
Lake Champlain	Lake Francis Case	Lake George
Lake Charlevoix	Lake Gaston	Lake Havasu
Lake Chelan	Lake George	Lake Hudson
Lake Clark	Lake George	Lake Keowee
Lake Conroe	Lake Havasu	Lake Khabtayskoye
Lake Corpus Christi	Lake Hudson	Lake Kissimmee
Lake Dardanelle	Lake Keowee	Lake Koocanusa
Lake Fork Reservoir	Lake Khabtayskoye	Lake Limestone
Lake Francis Case	Lake Kissimmee	Lake Louise
Lake Gaston	Lake Koocanusa	Lake Marion
Lake George	Lake Limestone	Lake Mattamuskeet
Lake George	Lake Louise	Lake McConaughy
Lake Harris	Lake Marion	Lake Mead
Lake Havasu	Lake Mattamuskeet	Lake Michigan
Lake Hudson	Lake McConaughy	Lake Mohave
Lake Keowee	Lake Mead	Lake Moultrie
Lake Khabtayskoye	Lake Michigan	Lake Murray
Lake Kissimmee	Lake Mohave	Lake of the Ozarks
Lake Koocanusa	Lake Moultrie	Lake of the Woods
Lake Limestone	Lake Murray	Lake Okeechobee
Lake Louise	Lake of the Ozarks	Lake Ouachita
Lake Marion	Lake of the Woods	Lake Owyhee
Lake Mattamuskeet	Lake Okeechobee	Lake Pend Oreille
Lake McConaughy	Lake Ouachita	Lake Powell
Lake Mead	Lake Owyhee	Lake Poygan
Lake Michigan	Lake Pend Oreille	Lake Saint Clair
Lake Mohave	Lake Powell	Lake Salvador
Lake Moultrie	Lake Poygan	Lake Seminole
Lake Murray	Lake Saint Clair	Lake Sharpe
Lake of the Ozarks	Lake Salvador	Lake Shelbyville
Lake of the Woods	Lake Seminole	Lake Sidney Lanier
Lake Okeechobee	Lake Sharpe	Lake Sinclair
Lake Ouachita	Lake Shelbyville	Lake Tahoe
Lake Owyhee	Lake Sidney Lanier	Lake Texoma
Lake Pend Oreille	Lake Sinclair	Lake Verret
Lake Powell	Lake Superior	Lake Victoria
Lake Poygan	Lake Tahoe	Lake Washington
Lake Saint Clair	Lake Texoma	Lake Whitney
Lake Salvador	Lake Verret	Lake Winnebago
Lake Seminole	Lake Victoria	Lake Winnipesaukee
Lake Sharpe	Lake Washington	Lakes Nuyakuk, Tikchik, Chauekuktuli
Lake Shelbyville	Lake Whitney	Lakes Sakakawea, Audubon
Lake Sidney Lanier	Lake Winnebago	Lakes Wheeler, Wilson
Lake Sinclair	Lake Winnipesaukee	Lam Pao
Lake Superior	Lakes Nuyakuk, Tikchik, Chauekuktuli	Langano
Lake Tahoe	Lakes Sakakawea, Audubon	Langelmavesi
Lake Texoma	Lakes Wheeler, Wilson	Lano
Lake Verret	Lam Pao	Lappajarvi
Lake Victoria	Langano	Last Mountain
Lake Washington	Langelmavesi	L'eau Claire
Lake Whitney	Lano	Leech Lake
Lake Winnebago	Lappajarvi	Leksozero
Lake Winnipesaukee	Last Mountain	Lesser Slave
Lakes Nuyakuk, Tikchik, Chauekuktuli	L'eau Claire	Lewis and Clark Lake
Lakes Sakakawea, Audubon	Leech Lake	Lewis Smith Lake
Lakes Wheeler, Wilson	Leksozero	Lewisville Lake
Lam Pao	Lesser Slave	Lianquihui
Langano	Lewis and Clark Lake	Limfjorden
Langelmavesi	Lewis Smith Lake	Limingen
Lano	Lewisville Lake	Linganamakki
Lappajarvi	Lianquihui	Llancanelo
Last Mountain	Limfjorden	Loche
L'eau Claire	Limingen	Logan Martin Lake
Leech Lake	Linganamakki	Lohjanjarvi
Leksozero	Llancanelo	Longgan
Lesser Slave	Loche	Lovozero
Lewis and Clark Lake	Logan Martin Lake	Lower Ugashik Lake
Lewis Smith Lake	Lohjanjarvi	Lumajangdong
Lewisville Lake	Longgan	Lung Mu
Lianquihui	Lovozero	Luoma
Limfjorden	Low	Luran
Limingen	Lower Ugashik Lake	Luzern
Linganamakki	Lumajangdong	Lwe Moyne
Llancanelo	Lung Mu	MacDowell
Loche	Luoma	Machona
Logan Martin Lake	Luran	MacKay
Lohjanjarvi	Luzern	MacNaughton
Longgan	Lwe Moyne	Madre
Lovozero	MacDowell	Madre
Low	Machona	Mae d'Agud
Lower Ugashik Lake	MacKay	Magadi
Lumajangdong	MacNaughton	Maggiore
Lung Mu	Madre	Mai-Ndombe
Luoma	Madre	Mainit
Luran	Mae d'Agud	Malartic
Luzern	Magadi	Malawi
Lwe Moyne	Maggiore	Malheur Lake
MacDowell	Mai-Ndombe	Mallery
Machona	Mainit	Malombe
MacKay	Malartic	Malpaso
MacNaughton	Malawi	Malyye Chany
Madre	Malheur Lake	Mamia
Madre	Mallery	Managua
Mae d'Agud	Malombe	Manapouri
Magadi	Malpaso	Manas
Maggiore	Malyye Chany	Mandiora
Mai-Ndombe	Mamia	Mangueira
Mainit	Managua	Manicouagan
Malartic	Manapouri	Manitoba
Malawi	Manas	Manquane
Malheur Lake	Mandiora	Manyara
Mallery	Mangueira	Marais de Toumbos
Malombe	Manicouagan	Maramsilli
Malpaso	Manitoba	Marjorie
Malyye Chany	Manquane	Mark Twain Lake
Mamia	Manyara	Markakol'
Managua	Marais de Toumbos	Martin Lake
Manapouri	Maramsilli	Mary
Manas	Marjorie	Massinger Barragen
Mandiora	Mark Twain Lake	Matatila
Mangueira	Markakol'	Maunoir
Manicouagan	Martin Lake	M'Bakaou
Manitoba	Mary	McAlpine Lane
Manquane	Massinger Barragen	McIlwaine
Manyara	Matatila	Meeplaeg
Marais de Toumbos	Maunoir	Melintang
Maramsilli	M'Bakaou	Melkoye
Marjorie	McAlpine Lane	Memphremegog
Mark Twain Lake	McIlwaine	Menihek Lakes
Markakol'	Meeplaeg	Meyato
Martin Lake	Melintang	Mhisa
Mary	Melkoye	Migriggyangzham
Massinger Barragen	Memphremegog	Miguel Aleman
Matatila	Menihek Lakes	Miguel Hidalgo
Maunoir	Meyato	Milford Lake
M'Bakaou	Mhisa	Mille Lacs
McAlpine Lane	Migriggyangzham	Mills
McIlwaine	Miguel Aleman	Mingechaurskoye
Meeplaeg	Miguel Hidalgo	Minijarvi
Melintang	Milford Lake	Minnitaki
Melkoye	Mille Lacs	Minto
Memphremegog	Mills	Mistassini
Menihek Lakes	Mingechaurskoye	Miyun Shuiku
Meyato	Minijarvi	Mogotoyeyo
Mhisa	Minnitaki	Mo-k'o-yu
Migriggyangzham	Minto	Molson
Miguel Aleman	Mistassini	Monte
Miguel Hidalgo	Miyun Shuiku	Montreal
Milford Lake	Mogotoyeyo	Moosehead Lake
Mille Lacs	Mo-k'o-yu	Mooselookmeguntic Lake
Mills	Molson	Morari
Mingechaurskoye	Monte	Mosquito
Minijarvi	Montreal	Mullet Lake
Minnitaki	Moosehead Lake	Munduyskoye
Minto	Mooselookmeguntic Lake	Muritz
Mistassini	Morari	Murray
Miyun Shuiku	Mosquito	Musters
Mogotoyeyo	Mullet Lake	Mu-ts'o-ping-ni
Mo-k'o-yu	Munduyskoye	Mweru
Molson	Muritz	Myakshinga
Monte	Murray	Na
Montreal	Musters	Nadudoturku
Moosehead Lake	Mu-ts'o-ping-ni	Naivasha
Mooselookmeguntic Lake	Mweru	Naknek Lake
Morari	Myakshinga	Namaycush
Mosquito	Na	Na-Mu
Mullet Lake	Nadudoturku	Nantais
Munduyskoye	Naivasha	Nanyi
Muritz	Naknek Lake	Naococane
Musters	Namaycush	Napaktuluk
Mu-ts'o-ping-ni	Na-Mu	Narran
Mweru	Nantais	Nasijarvi
Myakshinga	Nanyi	Nasser
Na	Naococane	Nau
Nadudoturku	Napaktuluk	Navajo Reservoir
Naivasha	Narran	Neagh
Naknek Lake	Nasijarvi	Nedzheli
Namaycush	Nasser	Neergaure
Na-Mu	Nau	Negra
Nantais	Navajo Reservoir	Negro
Nanyi	Neagh	Nerpich'ye
Naococane	Nedzheli	Nerpich'ye
Napaktuluk	Neergaure	Ness
Narran	Negra	Netsilik
Nasijarvi	Negro	Nettiling
Nasser	Nerpich'ye	Neuchatel
Nau	Nerpich'ye	Neusiedl
Navajo Reservoir	Ness	Neyato
Neagh	Netsilik	Neyto
Nedzheli	Nettiling	Ngami
Neergaure	Neuchatel	Ngoin
Negra	Neusiedl	Ngoring
Negro	Neyato	Niangay
Nerpich'ye	Neyto	Nichicun
Nerpich'ye	Ngami	Nighthawk
Ness	Ngoin	Nilakka
Netsilik	Ngoring	Nina Bang
Nettiling	Niangay	Nipishich
Neuchatel	Nichicun	Nipissing
Neusiedl	Nighthawk	Nisser
Neyato	Nilakka	Noi
Neyto	Nina Bang	Nokoue
Ngami	Nipishich	Nong Han
Ngoin	Nipissing	Norfork Lake
Ngoring	Nisser	Norra Dellen
Niangay	Noi	Norris Lake
Nichicun	Nokoue	North Caribou
Nighthawk	Nong Han	North Henik
Nilakka	Norfork Lake	North Moose
Nina Bang	Norra Dellen	North Wabasca
Nipishich	Norris Lake	Nose
Nipissing	North Caribou	Novillo
Nisser	North Henik	Novo
Noi	North Moose	Novosibirskoye
Nokoue	North Wabasca	Nowleye
Nong Han	Nose	Nueltin
Norfork Lake	Novillo	Nuigalak Lake
Norra Dellen	Novo	Nunavakanuk Lake
Norris Lake	Novosibirskoye	Nunavakanukakslak Lake
North Caribou	Nowleye	Nzilo
North Henik	Nueltin	Okanagan
North Moose	Nuigalak Lake	Old Hickory Lake
North Wabasca	Nunavakanuk Lake	Ondozero
Nose	Nunavakanukakslak Lake	Onegh
Novillo	Nzilo	Onkivesi
Novo	Okanagan	Ontojarvi
Novosibirskoye	Old Hickory Lake	Ootsa
Nowleye	Ondozero	Opiscoteq
Nueltin	Onegh	Orel'
Nuigalak Lake	Onkivesi	Orivesi
Nunavakanuk Lake	Ontojarvi	Orog
Nunavakanukakslak Lake	Ootsa	Oros
Nutarawit	Opiscoteq	Ossokamanuan
Nzilo	Orel'	Otelnuc
Okanagan	Orivesi	Outardes Quatre
Old Hickory Lake	Orog	Ozhogino
Ondozero	Oros	Paijanne
Onegh	Ossokamanuan	Palestine
Onkivesi	Otelnuc	Palisades Reservoir
Ontojarvi	Outardes Quatre	P'a-lung
Ootsa	Ozhogino	Pa-Mu-Ts'o
Opiscoteq	Paijanne	Panama
Orel'	Palestine	Pangnikto
Orivesi	Palisades Reservoir	Pangong
Orog	P'a-lung	Parent
Oros	Pa-Mu-Ts'o	Pasfield
Ossokamanuan	Panama	Pathfinder Reservoir
Otelnuc	Pangnikto	Pechenezhkoye
Outardes Quatre	Pangong	Pedder
Ozhogino	Parent	P'ei-k'u t'so
Paijanne	Pasfield	Peipus
Palestine	Pathfinder Reservoir	Pekul'neyskoye
Palisades Reservoir	Pechenezhkoye	Pelegrini
P'a-lung	Pedder	Pelly
Pa-Mu-Ts'o	P'ei-k'u t'so	P'eng-Ts'o
Panama	Peipus	Peribonca
Pangnikto	Pekul'neyskoye	Peschanoye
Pangong	Pelegrini	Peten Itza
Parent	Pelly	Petenwell Lake
Pasfield	P'eng-Ts'o	Peter Pond
Pathfinder Reservoir	Peribonca	Pickwick Lake
Pechenezhkoye	Peschanoye	Pigeon
Pedder	Peten Itza	Piltanlor
P'ei-k'u t'so	Petenwell Lake	Pine Flat Reservoir
Peipus	Peter Pond	Pinehouse
Pekul'neyskoye	Pickwick Lake	Pipmuacan
Pelegrini	Pigeon	Piso
Pelly	Piltanlor	Pitz
P'eng-Ts'o	Pine Flat Reservoir	Playgreen
Peribonca	Pinehouse	Pletipi
Peschanoye	Pipmuacan	Po
Peten Itza	Piso	Poco da Cruz
Petenwell Lake	Pitz	Poechos
Peter Pond	Playgreen	Poelela
Pickwick Lake	Pletipi	Poncheville
Pigeon	Po	Poopo
Piltanlor	Poco da Cruz	Porttipahta
Pine Flat Reservoir	Poechos	Powell River
Pinehouse	Poelela	Poyang
Pipmuacan	Poncheville	Pozuelos
Piso	Poopo	Preissac
Pitz	Porttipahta	Presidente Rios
Playgreen	Powell River	Primrose
Pletipi	Poyang	Princess Mary
Po	Pozuelos	Proctor
Poco da Cruz	Preissac	Pueblo Viejo
Poechos	Presidente Rios	Pukaki
Poelela	Primrose	P'u-mo-ts'o
Poncheville	Princess Mary	Punta Negra
Poopo	Proctor	Puruvesi
Porttipahta	Pueblo Viejo	Puulavesi
Powell River	Pukaki	Pyasino
Poyang	P'u-mo-ts'o	Pyhajarvi
Pozuelos	Punta Negra	Pyhajarvi
Preissac	Puruvesi	Pyhajarvi
Presidente Rios	Puulavesi	Pyramid Lake
Primrose	Pyasino	Qamanialuk
Princess Mary	Pyhajarvi	Qarun
Proctor	Pyhajarvi	Qinghai
Pueblo Viejo	Pyhajarvi	Quabbin Reservoir
Pukaki	Pyramid Lake	Quagan
P'u-mo-ts'o	Qamanialuk	Quartz
Punta Negra	Qarun	Quunnguq
Puruvesi	Qinghai	R.K.Roux
Puulavesi	Quabbin Reservoir	Rainy Lake
Pyasino	Quagan	Rana Pratap
Pyhajarvi	Quartz	Ranco
Pyhajarvi	Quunnguq	Randijaur
Pyhajarvi	R.K.Roux	Randsfjorden
Pyramid Lake	Rainy Lake	Ranguipulli
Qamanialuk	Rana Pratap	Razelm
Qarun	Ranco	Red Deer
Qinghai	Randijaur	Red Indian
Quabbin Reservoir	Randsfjorden	Red Sucker
Quagan	Ranguipulli	Ree
Quartz	Razelm	Reed
Quunnguq	Red Deer	Reindeer
R.K.Roux	Red Indian	Rend Lake
Rainy Lake	Red Sucker	Repressa Billings
Rana Pratap	Ree	Repressa de Jupia
Ranco	Reed	Repressa Tres Marias
Randijaur	Reindeer	Retenue de la Lufira
Randsfjorden	Rend Lake	Revue
Ranguipulli	Repressa Billings	Richard B. Russell Lake
Razelm	Repressa de Jupia	Rinihue
Red Deer	Repressa Tres Marias	Riou
Red Indian	Retenue de la Lufira	Rkiz
Red Sucker	Revue	Robert S. Kerr Reservoir
Ree	Richard B. Russell Lake	Rockinghorse
Reed	Rinihue	Rocky
Reindeer	Riou	Rogagua
Rend Lake	Rkiz	Ronge
Repressa Billings	Robert S. Kerr Reservoir	Ross R. Barnett Reservoir
Repressa de Jupia	Rockinghorse	Rossignol
Repressa Tres Marias	Rocky	Rossvatnet
Retenue de la Lufira	Rogagua	Roxen
Revue	Ronge	Rukwa
Richard B. Russell Lake	Ross R. Barnett Reservoir	Rupanco
Rinihue	Rossignol	Rweru
Riou	Rossvatnet	Rybinkskoye
Rkiz	Roxen	Rye Patch Reservoir
Robert S. Kerr Reservoir	Rukwa	Sachigo
Rockinghorse	Rupanco	Sagarych'ye
Rocky	Rweru	Sai li-mu
Rogagua	Rybinkskoye	Saimmaa
Ronge	Rye Patch Reservoir	Saitlan
Ross R. Barnett Reservoir	Sachigo	Sakami
Rossignol	Sagarych'ye	Salada
Rossvatnet	Sai li-mu	Salado
Roxen	Saimmaa	Salines Grandes
Rukwa	Saitlan	Saltaim
Rupanco	Sakami	Salton Sea
Rweru	Salada	San Luis
Rybinkskoye	Salado	San Martin
Rye Patch Reservoir	Salines Grandes	Sandy
Sachigo	Saltaim	Sardis Lake
Sagarych'ye	Salton Sea	Sarmiento
Sai li-mu	San Luis	Saryyazin Skoye
Saimmaa	San Martin	Sasykkol
Saitlan	Sandy	Saumatre
Sakami	Sardis Lake	Savant
Salada	Sarmiento	Sayano-shushenskoye
Salado	Saryyazin Skoye	Scott
Salines Grandes	Sasykkol	Scutari
Saltaim	Saumatre	Sebago Lake
Salton Sea	Savant	Segozero
San Luis	Sayano-shushenskoye	Selawik Lake
San Martin	Scott	Se-lin
Sandy	Scutari	Selingue
Sardis Lake	Sebago Lake	Selwyn
Sarmiento	Segozero	Semajang
Saryyazin Skoye	Selawik Lake	Seminoe Reservoir
Sasykkol	Se-lin	Senanayake Samudra
Saumatre	Selingue	Seneca Lake
Savant	Selwyn	Sen-kyuyel
Sayano-shushenskoye	Semajang	Sergazero
Scott	Seminoe Reservoir	Seul
Scutari	Senanayake Samudra	Sevan
Sebago Lake	Seneca Lake	Shala
Segozero	Sen-kyuyel	Shalkar
Selawik Lake	Sergazero	Shasta Lake
Se-lin	Seul	Shijiu
Selingue	Sevan	Shuryshkarskiy
Selwyn	Shala	Shuswap
Semajang	Shalkar	Sid
Seminoe Reservoir	Shasta Lake	Siljan
Senanayake Samudra	Shijiu	Simard
Seneca Lake	Shuryshkarskiy	Simcoe
Sen-kyuyel	Shuswap	Sinoe
Sergazero	Sid	Sipiwesk
Seul	Siljan	Sirikit
Sevan	Simard	Sisipuk
Shala	Simcoe	Sitidgi
Shalkar	Sinoe	Sivash
Shasta Lake	Sipiwesk	Skilak Lake
Shijiu	Sirikit	Smith Mountain Lake
Shuryshkarskiy	Sisipuk	Smoothstone
Shuswap	Sitidgi	Snowbird
Sid	Sivash	Sobach'ye
Siljan	Skilak Lake	Solenoye
Simard	Smith Mountain Lake	Sommen
Simcoe	Smoothstone	Song-kel
Sinoe	Snowbird	Songkhla Lake
Sipiwesk	Sobach'ye	South Henik
Sirikit	Solenoye	South Moose
Sisipuk	Sommen	Southern Indian
Sitidgi	Song-kel	Split
Sivash	Songkhla Lake	Sredneye Kuyto
Skilak Lake	South Henik	St. Lucia
Smith Mountain Lake	South Moose	St. Martin
Smoothstone	Southern Indian	St. Peter
Snowbird	Split	St. Therese
Sobach'ye	Sredneye Kuyto	Starnberger See
Solenoye	St. Lucia	Staruman
Sommen	St. Martin	Stephens
Song-kel	St. Peter	Stevenson
Songkhla Lake	St. Therese	Stora Le
South Henik	Starnberger See	Storsjon
South Moose	Staruman	Strawberry Reservoir
Southern Indian	Stephens	Strobel
Split	Stevenson	Stuart
Sredneye Kuyto	Stora Le	Sturgeon
St. Lucia	Storsjon	Suhai
St. Martin	Strawberry Reservoir	Summer Lake
St. Peter	Strobel	Suonne
St. Therese	Stuart	Surrey
Starnberger See	Sturgeon	Suvasvesi
Staruman	Suhai	Swan
Stephens	Summer Lake	Table Rock Lake
Stevenson	Suonne	Taciula
Stora Le	Surrey	Tadouie
Storsjon	Suvasvesi	Tahoe
Strawberry Reservoir	Swan	T'a-jo
Strobel	Table Rock Lake	Tajo-Tzo
Stuart	Taciula	Takla
Sturgeon	Tadouie	Takslesluk Lake
Suhai	Tahoe	Talbot
Summer Lake	T'a-jo	Tames
Suonne	Tajo-Tzo	Tana
Surrey	Takla	T'ana
Suvasvesi	Takslesluk Lake	Tanda
Swan	Talbot	Tang-je yung-ts'o
Table Rock Lake	Tames	Tarbela
Taciula	Tana	Tasiataq
Tadouie	T'ana	Tasik Kenyir
Tahoe	Tanda	Tathlina
T'a-jo	Tang-je yung-ts'o	Tatinnai
Tajo-Tzo	Tarbela	Ta-tse
Takla	Tasiataq	Taupo
Takslesluk Lake	Tasik Kenyir	Taymyr
Talbot	Tathlina	Tazin
Tames	Tatinnai	Tazlina Lake
Tana	Ta-tse	Teaureau
T'ana	Taupo	Tebesjuak
Tanda	Taymyr	Tefe
Tang-je yung-ts'o	Tazin	Tehek
Tarbela	Tazlina Lake	Telmen
Tasiataq	Teaureau	Temagam
Tasik Kenyir	Tebesjuak	Temchi
Tathlina	Tefe	Tenkiller Ferry Lake
Tatinnai	Tehek	Teshekpuk Lake
Ta-tse	Telmen	Teslin
Taupo	Temagam	Tetlin Lake
Taymyr	Temchi	Theodore Roosevelt Lake
Tazin	Tenkiller Ferry Lake	Thingvallavain
Tazlina Lake	Teshekpuk Lake	Tiete
Teaureau	Teslin	Tikshe
Tebesjuak	Tetlin Lake	Tiligul'skiy
Tefe	Theodore Roosevelt Lake	Timiskaming
Tehek	Thingvallavain	Titicaca
Tekapo	Tiete	Tobin
Telmen	Tikshe	Todos los Santos
Temagam	Tiligul'skiy	Toktogul'skoye
Temchi	Timiskaming	Toledo Bend Reservoir
Tenkiller Ferry Lake	Titicaca	Topozero
Teshekpuk Lake	Tobin	Torch Lake
Teslin	Todos los Santos	Tormemtor
Tetlin Lake	Toktogul'skoye	Tornetrask
Theodore Roosevelt Lake	Toledo Bend Reservoir	Toro
Thingvallavain	Topozero	Toson
Tiete	Torch Lake	Trasimeno
Tikshe	Tormemtor	Trikhonis
Tiligul'skiy	Tornetrask	Trout
Timiskaming	Toro	Trout
Titicaca	Toson	Tsimlyanskoye
Tobin	Trasimeno	Tucurui
Todos los Santos	Trikhonis	Tudakol?
Toktogul'skoye	Trout	Tulemalu
Toledo Bend Reservoir	Trout	Tumba
Tonskoye	Tsimlyanskoye	Tungabhadra
Topozero	Tucurui	Turkana
Torch Lake	Tudakol?	Turnor
Tormemtor	Tulemalu	Tursuntskiy Tuman
Tornetrask	Tumba	Tustumena Lake
Toro	Tungabhadra	Tuttle Creek Lake
Toson	Turkana	Tuz
Trasimeno	Turnor	Twin Buttes Reservoir
Trikhonis	Tursuntskiy Tuman	Ubinskoye
Trout	Tustumena Lake	Uddjaur
Trout	Tuttle Creek Lake	Udyl'
Tsimlyanskoye	Tuz	Ukal
Tucurui	Twin Buttes Reservoir	Ul'ken-karoy
Tudakol?	Ubinskoye	Ulubat
Tulemalu	Uddjaur	Ulungar
Tumba	Udyl'	Umbozero
Tungabhadra	Ukal	Unden
Turkana	Ul'ken-karoy	Upemba
Turnor	Ulubat	Upper Klamath Lake
Tursuntskiy Tuman	Ulungar	Urmia
Tustumena Lake	Umbozero	Ust-Ilimskoye
Tuttle Creek Lake	Unden	Utah Lake
Tuz	Upemba	Utik
Twin Buttes Reservoir	Upper Klamath Lake	Utikuma
Ubinskoye	Urmia	Uvil'dy
Uddjaur	Ust-Ilimskoye	Uvs
Udyl'	Utah Lake	Uyaly
Ukal	Utik	Vaccares
Ul'ken-karoy	Utikuma	Valdecanas
Ulubat	Uvil'dy	Valencia
Ulungar	Uvs	Vambanad
Umbozero	Uyaly	Van
Unden	Vaccares	Vanern
Upemba	Valdecanas	Vaso Marte R.Gomez
Upper Klamath Lake	Valencia	Vastenjaure
Urmia	Vambanad	Vermilion Lake
Ust-Ilimskoye	Van	Victoria
Utah Lake	Vanern	Viedma
Utik	Vaso Marte R.Gomez	Vigorritis
Utikuma	Vastenjaure	Villarrica
Uvil'dy	Vermilion Lake	Visohisarvi
Uvs	Victoria	Vivi
Uyaly	Viedma	Vodlozero
Vaccares	Vigorritis	Voivis
Valdecanas	Villarrica	Volgogradskoye
Valencia	Visohisarvi	Volta
Vambanad	Vivi	Volvi
Van	Vodlozero	Vortis-Jarv
Vanern	Voivis	Votkinskoye
Vaso Marte R.Gomez	Volgogradskoye	Vozhe
Vastenjaure	Volta	Vtoroye
Vattern	Volvi	Vyalozero
Vermilion Lake	Vortis-Jarv	Vygozero
Victoria	Votkinskoye	Wabamun
Viedma	Vozhe	Wabigoon
Vigorritis	Vtoroye	Wabush
Vilama	Vyalozero	Waconda Lake
Villarrica	Vygozero	Waconich
Visohisarvi	Wabamun	Wakatipu
Vivi	Wabigoon	Walker
Vodlozero	Wabu	Walker Lake
Voivis	Wabush	Walmsley
Volgogradskoye	Waconda Lake	Walter F. George Reservoir
Volta	Waconich	Wanaka
Volvi	Wakatipu	Wanapitei
Vortis-Jarv	Walker	Wangen Lachen
Votkinskoye	Walker Lake	Wapawekka
Vozhe	Walmsley	Wasekamio
Vtoroye	Walter F. George Reservoir	Washburn
Vyalozero	Wanaka	Waskaiowaka
Vygozero	Wanapitei	Waswanipi
Wabamun	Wangen Lachen	Wateree Lake
Wabigoon	Wapawekka	Waterhen
Wabu	Wasekamio	Watts Bar Lake
Wabush	Washburn	Weagamow
Waconda Lake	Waskaiowaka	Wekusko
Waconich	Waswanipi	Wellington
Wakatipu	Wateree Lake	West Grand Lake
Walker	Waterhen	West Point Lake
Walker Lake	Watts Bar Lake	White Fish
Walmsley	Weagamow	White Lake
Walter F. George Reservoir	Wekusko	Wholdia
Wanaka	Wellington	Wickiup Reservoir
Wanapitei	West Grand Lake	William
Wangen Lachen	West Point Lake	William ""Bill"" Dannelly Reservoir
Wapawekka	White Fish	Williston
Wasekamio	White Lake	Willow
Washburn	Wholdia	Windsor
Waskaiowaka	Wickiup Reservoir	Winefred
Waswanipi	William	Winnipegosis
Wateree Lake	William ""Bill"" Dannelly Reservoir	Wisdom
Waterhen	Williston	Wollaston
Watts Bar Lake	Willow	Wright Patman Lake
Weagamow	Windsor	Wuchang
Wekusko	Winefred	Wu-liang-su
Wellington	Winnipegosis	Xiaoxihaiz Shuiku
West Grand Lake	Wisdom	Xijir Ulan
West Point Lake	Wollaston	xingu
White Fish	Wright Patman Lake	Yaggain Canco
White Lake	Wuchang	Yalpug
Wholdia	Wu-liang-su	Yam
Wickiup Reservoir	Xiaoxihaiz Shuiku	Yamba
William	Xijir Ulan	Yambuto
William ""Bill"" Dannelly Reservoir	xingu	Yambuto
Williston	Yaggain Canco	Yangcheng
Willow	Yalpug	Yang-Cho-Yung
Windsor	Yam	Yathkyed
Winefred	Yamba	Yelcho
Winnipegosis	Yambuto	Yellowstone Lake
Wisdom	Yambuto	Yessey
Wollaston	Yangcheng	Yli -Kitka
Wright Patman Lake	Yang-Cho-Yung	Yueliang Pao
Wuchang	Yathkyed	Zapatosa
Wu-liang-su	Yelcho	Zaysan
Xiaoxihaiz Shuiku	Yellowstone Lake	Zeta
Xijir Ulan	Yessey	Zeyskoye
xingu	Yli -Kitka	Zhangdu
Yaggain Canco	Yueliang Pao	Zimbambo
Yalpug	Zapatosa	Zonag
Yam	Zaysan	248560
Yamba	Zeta	248558
Yambuto	Zeyskoye	248532
Yambuto	Zhangdu	248529
Yangcheng	Zimbambo	248526
Yang-Cho-Yung	Zonag	248507
Yathkyed	248560	248498
Yelcho	248558	248495
Yellowstone Lake	248532	248487
Yessey	248529	248484
Yli -Kitka	248526	248482
Yueliang Pao	248507	248478
Zapatosa	248498	248476
Zaysan	248495	248475
Zeta	248487	248465
Zeyskoye	248484	248462
Zhangdu	248482	248452
Zimbambo	248478	248442
Zonag	248476	248436
248560	248475	248430
248558	248465	248429
248532	248462	248427
248529	248452	248420
248526	248442	248418
248507	248436	248413
248498	248430	248410
248495	248429	248400
248487	248427	248393
248486	248420	248392
248484	248418	248389
248482	248413	248388
248478	248410	248385
248476	248400	248381
248475	248393	248379
248465	248392	248378
248462	248389	248374
248460	248388	248371
248452	248385	248368
248442	248381	248367
248436	248379	248366
248430	248378	248364
248429	248374	248361
248427	248371	248359
248420	248368	248358
248418	248367	248357
248413	248366	248356
248410	248365	248351
248401	248364	248349
248400	248361	248342
248393	248359	248340
248392	248358	248336
248389	248357	248334
248388	248356	248332
248385	248351	248328
248381	248349	248325
248380	248345	248324
248379	248342	248321
248378	248340	248320
248374	248336	248318
248371	248334	248312
248368	248332	248311
248367	248328	248307
248366	248325	248305
248365	248324	248304
248364	248321	248302
248361	248320	248301
248359	248318	248300
248358	248312	248299
248357	248311	248297
248356	248307	248293
248351	248305	248292
248349	248304	248289
248345	248302	248286
248342	248301	248285
248340	248300	248284
248336	248299	248274
248334	248297	248270
248332	248295	248269
248330	248293	248268
248328	248292	248262
248325	248289	248261
248324	248286	248259
248321	248285	248256
248320	248284	248254
248318	248274	248250
248316	248270	248239
248312	248269	248237
248311	248268	248236
248310	248262	248235
248307	248261	248231
248305	248259	248229
248304	248256	248226
248303	248254	248222
248302	248250	248221
248301	248246	248220
248300	248239	248219
248299	248237	248217
248297	248236	248214
248295	248235	248213
248293	248231	248212
248292	248229	248211
248289	248226	248208
248286	248222	248206
248285	248221	248204
248284	248220	248201
248275	248219	248199
248274	248217	248197
248271	248214	248191
248270	248213	248189
248269	248212	248188
248268	248211	248187
248262	248208	248185
248261	248206	248184
248259	248204	248183
248256	248201	248182
248254	248199	248175
248251	248197	248174
248250	248191	248171
248246	248189	248170
248239	248188	248162
248237	248187	248160
248236	248185	248159
248235	248184	248155
248233	248183	248154
248231	248182	248153
248229	248175	248150
248226	248174	248144
248225	248171	248142
248222	248170	248140
248221	248162	248139
248220	248160	248138
248219	248159	248137
248218	248158	248135
248217	248155	248134
248214	248154	248131
248213	248153	248130
248212	248152	248129
248211	248150	248125
248208	248144	248123
248206	248142	248118
248204	248140	248116
248201	248139	248113
248199	248138	248108
248197	248137	248106
248191	248135	248103
248189	248134	248101
248188	248131	248100
248187	248130	248098
248185	248129	248097
248184	248125	248093
248183	248123	248092
248182	248118	248091
248175	248116	248089
248174	248113	248088
248171	248108	248086
248170	248106	248083
248162	248103	248080
248160	248101	248076
248159	248100	248074
248158	248098	248073
248155	248097	248071
248154	248093	248070
248153	248092	248068
248152	248091	248067
248150	248089	248065
248144	248088	248064
248142	248086	248061
248140	248083	248060
248139	248080	248057
248138	248076	248052
248137	248074	248048
248135	248073	248044
248134	248071	248043
248133	248070	248041
248132	248068	248040
248131	248067	248039
248130	248065	248036
248129	248064	248032
248125	248061	248027
248124	248060	248026
248123	248057	248023
248118	248052	248021
248116	248048	248020
248113	248044	248016
248108	248043	248015
248106	248041	248013
248103	248040	248006
248101	248039	248005
248100	248036	248004
248098	248032	248000
248097	248027	247999
248093	248026	247998
248092	248023	247997
248091	248021	247996
248089	248020	247995
248088	248016	247990
248086	248015	247986
248083	248013	247984
248080	248006	247980
248076	248005	247978
248074	248004	247974
248073	248000	247973
248071	247999	247972
248070	247998	247971
248068	247997	247969
248067	247996	247966
248065	247995	247963
248064	247990	247962
248062	247986	247961
248061	247984	247954
248060	247980	247951
248057	247978	247942
248052	247974	247941
248048	247973	247938
248044	247972	247937
248043	247971	247935
248041	247969	247934
248040	247966	247929
248039	247963	247926
248036	247962	247925
248033	247961	247923
248032	247954	247921
248031	247951	247918
248029	247942	247917
248027	247941	247913
248026	247938	247912
248023	247937	247909
248021	247936	247901
248020	247935	247897
248016	247934	247896
248015	247929	247895
248013	247925	247894
248006	247923	247891
248005	247921	247885
248004	247918	247883
248000	247917	247880
247999	247913	247877
247998	247912	247876
247997	247909	247874
247996	247901	247873
247995	247897	247872
247990	247896	247870
247989	247895	247863
247986	247894	247862
247984	247885	247861
247980	247883	247859
247978	247880	247857
247974	247877	247856
247973	247876	247855
247972	247874	247849
247971	247873	247847
247969	247872	247842
247966	247870	247841
247965	247863	247839
247963	247862	247837
247962	247861	247835
247961	247859	247831
247954	247857	247828
247951	247856	247826
247942	247855	247824
247941	247847	247822
247938	247842	247821
247937	247841	247819
247936	247839	247816
247935	247837	247815
247934	247835	247813
247932	247831	247812
247929	247828	247811
247928	247826	247810
247926	247824	247809
247925	247822	247807
247923	247821	247806
247921	247819	247802
247919	247816	247800
247918	247815	247799
247917	247813	247798
247913	247812	247796
247912	247811	247794
247909	247810	247787
247906	247809	247786
247901	247807	247785
247897	247806	247776
247896	247802	247774
247895	247800	247771
247894	247799	247770
247891	247798	247765
247885	247796	247764
247883	247787	247763
247882	247786	247762
247880	247785	247761
247877	247776	247759
247876	247774	247757
247875	247771	247753
247874	247770	247752
247873	247769	247749
247872	247765	247746
247870	247764	247745
247863	247763	247744
247862	247762	247742
247861	247761	247739
247859	247759	247734
247857	247757	247733
247856	247753	247732
247855	247752	247731
247849	247749	247729
247847	247746	247727
247843	247745	247726
247842	247744	247725
247841	247742	247722
247839	247739	247719
247837	247734	247718
247835	247732	247714
247831	247731	247713
247828	247729	247712
247826	247727	247711
247824	247726	247709
247822	247725	247708
247821	247722	247707
247819	247719	247706
247816	247718	247705
247815	247717	247704
247813	247715	247702
247812	247714	247700
247811	247713	247699
247810	247712	247698
247809	247711	247697
247807	247709	247696
247806	247708	247695
247802	247707	247691
247800	247706	247687
247799	247705	247683
247798	247704	247681
247796	247702	247679
247794	247700	247677
247787	247699	247674
247786	247698	247672
247785	247697	247671
247780	247696	247669
247776	247695	247666
247774	247691	247662
247771	247687	247660
247770	247683	247659
247769	247681	247654
247765	247679	247653
247764	247677	247652
247763	247674	247649
247762	247673	247648
247761	247672	247647
247759	247671	247645
247757	247670	247642
247755	247669	247639
247753	247666	247637
247752	247662	247636
247751	247660	247631
247749	247659	247630
247746	247654	247629
247745	247653	247628
247744	247652	247627
247742	247649	247626
247739	247648	247625
247734	247647	247624
247732	247645	247623
247731	247642	247620
247729	247639	247619
247727	247637	247617
247726	247636	247616
247725	247631	247615
247722	247630	247614
247719	247629	247610
247718	247628	247605
247717	247627	247602
247715	247626	247601
247714	247625	247598
247713	247624	247590
247712	247623	247589
247711	247620	247588
247709	247619	247587
247708	247617	247585
247707	247616	247584
247706	247615	247582
247705	247614	247581
247704	247610	247579
247702	247605	247578
247700	247602	247577
247699	247601	247576
247698	247598	247574
247697	247596	247572
247696	247590	247569
247695	247589	247568
247692	247588	247566
247691	247587	247565
247687	247585	247564
247683	247584	247561
247681	247582	247560
247679	247581	247559
247677	247579	247556
247674	247578	247555
247672	247577	247549
247671	247576	247548
247670	247574	247547
247669	247572	247546
247666	247569	247545
247665	247568	247543
247662	247566	247539
247660	247565	247538
247659	247564	247537
247654	247561	247535
247653	247560	247534
247652	247559	247532
247649	247556	247530
247648	247555	247529
247647	247549	247528
247645	247548	247525
247642	247547	247524
247639	247545	247523
247637	247543	247521
247636	247539	247520
247634	247538	247519
247631	247537	247516
247630	247535	247515
247629	247534	247513
247628	247532	247512
247627	247530	247506
247626	247529	247505
247625	247528	247502
247624	247526	247501
247623	247525	247500
247620	247524	247497
247619	247523	247496
247617	247521	247494
247616	247520	247492
247615	247519	247491
247614	247516	247488
247610	247515	247486
247605	247513	247485
247602	247512	247482
247601	247506	247481
247598	247505	247478
247596	247502	247477
247590	247501	247476
247589	247500	247474
247588	247497	247471
247587	247496	247469
247585	247494	247466
247584	247492	247465
247582	247491	247452
247581	247488	247449
247579	247486	247447
247578	247485	247446
247577	247482	247444
247576	247481	247443
247574	247478	247442
247572	247477	247440
247569	247476	247439
247568	247474	247436
247566	247471	247426
247565	247469	247424
247564	247466	247420
247561	247465	247419
247560	247452	247416
247559	247449	247414
247556	247447	247413
247555	247446	247412
247549	247444	247409
247548	247443	247408
247547	247442	247406
247546	247440	247403
247545	247439	247400
247543	247436	247397
247540	247426	247396
247539	247424	247395
247538	247420	247394
247537	247419	247393
247535	247416	247390
247534	247414	247389
247532	247413	247387
247530	247412	247382
247529	247409	247381
247528	247408	247380
247526	247406	247375
247525	247403	247374
247524	247400	247371
247523	247398	247370
247521	247397	247368
247520	247396	247366
247519	247395	247360
247516	247394	247357
247515	247393	247356
247513	247390	247354
247512	247389	247348
247506	247387	247347
247505	247385	247345
247502	247382	247343
247501	247381	247341
247500	247380	247334
247497	247375	247333
247496	247374	247330
247494	247371	247329
247492	247370	247328
247491	247368	247327
247488	247366	247326
247486	247360	247320
247485	247357	247318
247482	247356	247317
247481	247354	247313
247478	247348	247308
247477	247347	247307
247476	247345	247301
247474	247343	247300
247471	247341	247298
247469	247334	247294
247466	247333	247292
247465	247330	247290
247455	247329	247288
247452	247328	247287
247449	247327	247286
247447	247326	247283
247446	247320	247281
247444	247318	247278
247443	247317	247276
247442	247313	247272
247440	247308	247265
247439	247307	247261
247436	247301	247259
247426	247300	247258
247424	247299	247256
247422	247298	247249
247420	247295	247247
247419	247294	247245
247416	247292	247243
247414	247290	247239
247413	247288	247233
247412	247287	247232
247409	247286	247229
247408	247283	247227
247406	247281	247226
247403	247278	247225
247400	247276	247223
247398	247272	247220
247397	247265	247215
247396	247261	247212
247395	247259	247205
247394	247258	247204
247393	247256	247203
247390	247249	247199
247389	247247	247198
247387	247245	247193
247385	247243	247192
247382	247239	247191
247381	247238	247189
247380	247234	247188
247376	247233	247186
247375	247232	247184
247374	247229	247183
247371	247227	247181
247370	247226	247180
247368	247225	247177
247366	247223	247176
247360	247220	247175
247357	247215	247174
247356	247212	247168
247354	247205	247166
247348	247204	247164
247347	247203	247161
247345	247199	247160
247343	247198	247158
247341	247193	247155
247334	247192	247150
247333	247191	247146
247330	247189	247145
247329	247188	247143
247328	247186	247142
247327	247184	247133
247326	247183	247129
247320	247181	247128
247318	247180	247126
247317	247177	247125
247313	247176	247121
247308	247175	247120
247307	247174	247117
247301	247168	247116
247300	247166	247115
247299	247164	247114
247298	247161	247111
247295	247160	247110
247294	247158	247107
247293	247155	247104
247292	247150	247103
247290	247146	247101
247288	247145	247100
247287	247143	247099
247286	247142	247092
247283	247133	247090
247281	247129	247089
247278	247128	247082
247276	247126	247077
247272	247125	247065
247265	247121	247058
247261	247120	247053
247259	247117	247051
247258	247116	247050
247256	247115	247049
247249	247114	247045
247247	247111	247042
247245	247110	247040
247243	247107	247039
247239	247104	247038
247238	247103	247037
247234	247101	247036
247233	247100	247035
247232	247099	247032
247229	247094	247030
247227	247092	247027
247226	247090	247025
247225	247089	247024
247223	247082	247023
247220	247077	247021
247215	247065	247020
247212	247064	247019
247205	247058	247007
247204	247053	247006
247203	247051	247004
247199	247050	247000
247198	247049	246999
247193	247045	246998
247192	247042	246997
247191	247040	246996
247189	247039	246994
247188	247038	246993
247186	247037	246992
247185	247036	246991
247184	247035	246990
247183	247032	246989
247181	247030	246986
247180	247027	246985
247177	247025	246982
247176	247024	246979
247175	247023	246974
247174	247021	246973
247168	247020	246971
247166	247019	246969
247164	247007	246968
247161	247006	246965
247160	247004	246961
247158	247000	246944
247155	246999	246942
247150	246998	246938
247148	246997	246906
247146	246996	246905
247145	246994	246888
247143	246993	246885
247142	246992	246884
247140	246991	246883
247135	246990	246859
247133	246989	246858
247129	246986	246857
247128	246985	246853
247126	246982	246852
247125	246979	246848
247121	246974	246843
247120	246973	246835
247117	246971	246827
247116	246969	246811
247115	246968	246807
247114	246965	246801
247111	246961	246800
247110	246944	246788
247107	246942	246773
247104	246938	246769
247103	246931	246768
247101	246906	246757
247100	246905	246752
247099	246888	246748
247095	246885	246747
247094	246884	246736
247092	246883	246735
247090	246863	246731
247089	246859	246730
247082	246858	246728
247081	246857	246675
247077	246853	246664
247065	246852	246655
247064	246848	246654
247058	246843	246652
247053	246835	246651
247051	246827	246643
247050	246811	246640
247049	246807	246639
247045	246801	246638
247042	246800	246632
247040	246788	246629
247039	246773	246628
247038	246769	246619
247037	246768	246617
247036	246757	246614
247035	246752	246612
247034	246748	246610
247032	246747	246593
247030	246736	246591
247027	246735	246589
247025	246731	246587
247024	246730	246585
247023	246728	246584
247021	246675	246583
247020	246664	246578
247019	246655	246577
247007	246654	246576
247006	246652	246569
247004	246651	246566
247000	246643	246564
246999	246640	246562
246998	246639	246552
246997	246638	246547
246996	246632	246545
246994	246629	246544
246993	246628	246543
246992	246619	246542
246991	246617	246533
246990	246614	246530
246989	246612	246528
246986	246610	246522
246985	246593	246520
246982	246591	246511
246979	246589	246507
246974	246587	246496
246973	246585	246485
246971	246584	246480
246969	246583	246472
246968	246578	246468
246965	246577	246462
246961	246576	246455
246944	246569	246444
246942	246566	246435
246938	246564	246422
246931	246562	246415
246906	246552	246398
246905	246547	246394
246888	246545	246389
246885	246544	246381
246884	246543	246379
246883	246542	246376
246877	246533	246375
246863	246530	246362
246859	246528	246360
246858	246522	246353
246857	246520	246346
246853	246511	246341
246852	246507	246334
246848	246496	246312
246843	246485	246303
246835	246480	246302
246827	246472	246281
246821	246468	246266
246811	246462	246252
246807	246455	246223
246801	246444	246222
246800	246435	246207
246788	246422	246202
246773	246415	246196
246769	246398	246194
246768	246394	246189
246757	246389	246177
246752	246381	246163
246748	246379	246162
246747	246376	246155
246736	246375	246154
246735	246362	246121
246731	246360	246109
246730	246353	246106
246728	246346	246099
246675	246341	246084
246664	246334	246072
246655	246312	246053
246654	246303	246036
246652	246302	246028
246651	246281	246026
246643	246266	246025
246640	246252	246014
246639	246223	246001
246638	246222	246000
246632	246207	245989
246629	246202	245976
246628	246196	245939
246619	246194	245937
246617	246189	245916
246614	246177	245912
246612	246163	245894
246610	246162	245892
246593	246155	245874
246591	246154	245861
246589	246121	245859
246587	246109	245854
246585	246106	245848
246584	246099	245817
246583	246084	245799
246578	246072	245797
246577	246053	245789
246576	246036	245788
246569	246028	245770
246566	246026	245768
246564	246025	245761
246562	246014	245734
246552	246001	245723
246547	246000	245721
246545	245989	245706
246544	245976	245703
246543	245939	245692
246542	245937	245659
246533	245916	245635
246530	245912	245623
246528	245894	245621
246522	245892	245620
246520	245874	245596
246511	245861	245581
246507	245859	245579
246496	245854	245573
246485	245848	245548
246480	245817	245541
246472	245799	245525
246468	245797	245519
246462	245789	245515
246455	245788	245503
246444	245770	245487
246435	245768	245482
246422	245761	245481
246415	245734	245478
246398	245723	245472
246394	245721	245471
246389	245706	245470
246381	245703	245467
246379	245692	245466
246376	245659	245452
246375	245635	245439
246362	245623	245438
246360	245621	245437
246353	245620	245434
246346	245596	245418
246341	245581	245416
246334	245579	245414
246312	245573	245410
246303	245548	245396
246302	245541	245395
246281	245525	245385
246266	245519	245379
246252	245515	245359
246223	245503	245327
246222	245487	245315
246207	245482	245309
246202	245481	245303
246196	245478	245297
246194	245472	245296
246189	245471	245293
246177	245470	245280
246163	245467	245279
246162	245466	245278
246155	245452	245275
246154	245439	245267
246121	245438	245263
246109	245437	245244
[truncated: 48,436 more rows]

## Sheet: Low Suitable
Table S3.2. List of Low suitable lakes for water hyacinth under the current and future cliamte change scenarios by 2061-2080 around the world.
Current	245_6180	585_6180
Amadjuak	Amadjuak	Amadjuak
Aral Sea	Aral Sea	Aral Sea
Argyle	Argyle	Argyle
Cardiel	Caspian Sea	Badajos
Caspian Sea	Charlotte	Bangweulu
Chad	Goose Lake	Cardiel
Charlotte	Lake Harris	Caspian Sea
Garry (Lower and Upper)	Lake Huron	Cross
Kabwe	Lake Ray Hubbard	Goose Lake
Kasba	Nicaragua	Lake Harris
Lake Erie	Nunavaugaluk Lake	Lake Huron
Lake Huron	Nutarawit	Lake Ray Hubbard
Lake Oahe	Tai	Lake Superior
Lake Ontario	Vattern	Low
Lake Ray Hubbard	Zhandyshalkar	Nicaragua
Murray	247891	Nunavaugaluk Lake
Nicaragua	247540	Nutarawit
Nunavaugaluk Lake	247422	Tai
Pal萸캿ozero	247376	Vattern
Sniardwy	247293	Wabu
Tai	247216	Zhandyshalkar
Weiss Lake	247194	247670
Winnipeg	247185	247580
Zhandyshalkar	247140	247540
248147	247135	247398
247511	247095	247376
247418	247081	247299
247392	247012	247293
247303	5851	247194
247240	4136	247185
247216	2869	247135
247213	1762	247094
247194	609	247081
247187		247064
247113		247041
247098		5851
247078		2869
247012		2709
4897		2257
4802		1774
2913		1762
2809		1706
2593		593
2583
2119
2000
807
474
The number correspondiing to the table indicates the id of the lake, which name are not avaible on the shape file of fresh water lakes of the world [Source:Global Lakes and Wetlands Database (GLWD)]

## Sheet: Moderately Suitable
Table S3.3. List of Moderately suitable lakes for water hyacinth under the current and future cliamte change scenarios by 2061-2080 around the world.
Current	245_6180	585_6180
Flagstaff Lake	Banabuiu	Banabuiu
Flathead Lake	Camatague	Chad
Lake Maurepas	Cardiel	Charlotte
Manych oudilo	Chad	Flagstaff Lake
Mille Lacs Lake	Flagstaff Lake	Garry (Lower and Upper)
Nagarjuna	Garry (Lower and Upper)	Lake Erie
Pyaozero	Lake Bistineau	Pal萸캿ozero
Rice	Lake Erie	Tekapo
Shagany	Lake Oahe	Tonskoye
Taal	Lake Ontario	Winnipeg
248248	Pal萸캿ozero	248401
248173	Pyaozero	248246
248009	Tekapo	248158
248007	Tonskoye	248033
247943	Vilama	247965
247902	Weiss Lake	247943
247892	Winnipeg	247936
247867	248401	247867
247818	248271	247795
247795	248173	247717
247733	248147	247665
247673	247965	247596
247641	247943	247544
247594	247926	247526
247544	247882	247422
247490	247867	247295
247480	247849	247285
247451	247795	247266
247384	247733	247240
247350	247665	247234
247285	247634	247216
247157	247546	247157
247149	247544	247148
247105	247285	247105
247097	247240	247098
247096	247213	247095
247087	247187	247087
247061	247148	247078
247041	247113	247012
247016	247105	244217
247009	247098	227570
246978	247087	148843
228499	247078	17519
224631	247041	16143
214395	247034	14759
14404	244217	11242
11242	215090	11000
11000	17892	10024
9363	16143	9260
8819	13185	9090
8776	13173	8778
8395	12473	8061
8256	11034	7723
8091	11000	7445
7980	9260	6656
7500	9090	6473
6951	8812	6118
6786	8776	5976
6419	8400	5535
5976	8395	5396
5535	7462	5337
4972	6786	5073
4778	5976	5028
4737	5711	4897
4736	5539	4854
4271	5535	4802
4091	5396	4575
4084	5317	4442
3991	5028	4361
3955	4897	4240
3562	4854	4232
3530	4802	4136
3526	4735	3558
3520	4575	3529
3481	4442	3486
3479	3558	3225
3398	3486	3162
3296	3225	2343
3154	3214	2125
2018	3162	2000
1941	2938	1828
1590	2925	1169
1167	2709	953
	2343	609
	2257
	2000
	1828
	1169
	930
The number correspondiing to the table indicates the id of the lake, which name are not avaible on the shape file of fresh water lakes of the world [Source:Global Lakes and Wetlands Database (GLWD)]

## Sheet: High Suitable
Table S3.4. List of highly suitable lakes for water hyacinth under the current and future cliamte change scenarios by 2061-2080 around the world.
Current	SSP2-4.5	SSP5-8.5
Aggikani	Almendra	Bolon'
Barlow	Bolon'	Crooked
Bolon'	Crooked	Hume
Chiquita	Fleur de May	Lake Meredith
Crooked	Hall	Lake Oahe
Lake Meredith	Hume	Lake Ontario
Nipigon	Kasba	Manych oudilo
Nonvianuk Lake	Lake Meredith	Mille Lacs Lake
Oneida Lake	Manych oudilo	Nagarjuna
Paduskoye More	Mille Lacs Lake	Nonvianuk Lake
Umtreville	Nonvianuk Lake	Pyaozero
Upper Ugashik Lake	Shagany	Sniardwy
Vaaldam	Sniardwy	Vilama
Zhalauly	247907	Weiss Lake
248202	247906	247907
247964	247710	247906
247907	247692	247692
247829	247583	247673
247735	247511	247634
247710	247450	247583
247694	247350	247511
247650	247210	247238
247638	247171	247222
247593	247130	247213
247583	247097	247171
247580	247061	247140
247479	247033	247033
247472	247031	247031
247450	247016	247016
247353	247005	247005
247315	8327	12473
247130	5510	8776
247071	5096	7408
247033	4719	6588
247031	4232	5711
247005	4084	5539
247002	3991	3306
246975	3971	3250
246972	3955	3199
246963	3398	3054
246962	3306	2937
246958	3305	2925
8289	3250	2782
6895	3199	2119
6257	3054	2018
6225	2782	1961
5096	2593	1941
4238	2310	1590
4232	2119	1306
4120	2018	474
3749	1981
3306	1961
3250	1941
3244	1306
3195	1305
2942	474
2926
2782
2714
2633
1981
1961
1724
1305
The number correspondiing to the table indicates the id of the lake, which name are not avaible on the shape file of fresh water lakes of the world [Source:Global Lakes and Wetlands Database (GLWD)]

## Sheet: V.High Suitable
Table S3.5. List of V.Highly suitable lakes for water hyacinth under the current and future cliamte change scenarios by 2061-2080 around the world.
Current	SSP2-4.5	SSP5-8.5
Abhe Bid	Abhe Bid	Abhe Bid
Abiquiu Reservoir	Abiquiu Reservoir	Abiquiu Reservoir
Acigol	Acigol	Acigol
Afrera ye'ch'ew	Afrera ye'ch'ew	Afrera ye'ch'ew
Agassiz Pool	Agassiz Pool	Agassiz Pool
Agata	Agata	Agata
Allatoona Lake	Aggikani	Aggikani
Amana	Allatoona Lake	Allatoona Lake
Ang-tzu	Amana	Almendra
Araros	Ang-tzu	Amana
Arenal	Araros	Ang-tzu
Bangkog	Arenal	Araros
Barrington	Bangkog	Arenal
Barun-Torey	Barlow	Bangkog
Bayou D'Arbonne Lake	Barrington	Barlow
Beloye	Barun-Torey	Barrington
Bhadra	Bayou D'Arbonne Lake	Barun-Torey
Black	Beloye	Bayou D'Arbonne Lake
Blackfoot Reservoir	Bhadra	Beloye
Blanc	Black	Bhadra
Blanca	Blackfoot Reservoir	Black
Bluenose	Blanc	Blackfoot Reservoir
Bolsena	Blanca	Blanc
Boon Tsagaan	Bluenose	Blanca
Boqueirao	Bolsena	Bluenose
Bosten	Boon Tsagaan	Bolsena
Boysen Reservoir	Boqueirao	Boon Tsagaan
Brochet	Bosten	Boqueirao
Broken Bow Lake	Boysen Reservoir	Bosten
Buffalo	Brochet	Boysen Reservoir
Bul'shoye Toko	Broken Bow Lake	Brochet
Cabonga	Buffalo	Broken Bow Lake
Cabora Bassa	Bul'shoye Toko	Buffalo
Cabra Corral	Cabonga	Bul'shoye Toko
Caimane	Cabora Bassa	Cabonga
Calcasieu Lake	Cabra Corral	Cabora Bassa
Calling	Caimane	Cabra Corral
Canoe	Calcasieu Lake	Caimane
Cass Lake	Calling	Calcasieu Lake
Catemaco	Canoe	Calling
Cha-pu-yeh ch'a-k'a	Cass Lake	Camatague
Chatyr-kel'	Catemaco	Canoe
Ch'eng	Cha-pu-yeh ch'a-k'a	Cass Lake
Chengdong	Chatyr-kel'	Catemaco
Chesuncook Lake	Ch'eng	Cha-pu-yeh ch'a-k'a
Chishi	Chengdong	Chatyr-kel'
Choke Canyon Reservoir	Chesuncook Lake	Ch'eng
Chukoch'ye	Chiquita	Chengdong
Churchill	Chishi	Chesuncook Lake
Clearwater	Choke Canyon Reservoir	Chiquita
Clinton-Colden	Chukoch'ye	Chishi
Colhue Huapi	Churchill	Choke Canyon Reservoir
Concepcion	Clearwater	Chukoch'ye
Corte	Clinton-Colden	Churchill
Couture	Colhue Huapi	Clearwater
Cumberland	Concepcion	Clinton-Colden
Danau Manindjau	Corte	Colhue Huapi
Danau Romberbai	Couture	Concepcion
Danau Sentarum	Cumberland	Corte
Danau Toba	Danau Manindjau	Couture
Davy	Danau Romberbai	Cumberland
Deep Rose	Danau Sentarum	Danau Manindjau
Devils Lake	Danau Toba	Danau Romberbai
Dogen	Davy	Danau Sentarum
Donggi Cona	Deep Rose	Danau Toba
Dworshak Reservoir	Devils Lake	Davy
Edward	Dogen	Deep Rose
Elephant Butte Reservoir	Donggi Cona	Devils Lake
Er Rosieres	Dworshak Reservoir	Dogen
Ercek	Edward	Donggi Cona
Ferguson	Elephant Butte Reservoir	Dworshak Reservoir
Firedrake	Er Rosieres	Edward
Fish	Ercek	Elephant Butte Reservoir
Flaming Gorge Reservoir	Ferguson	Er Rosieres
Fontana	Firedrake	Ercek
Fontana Lake	Fish	Ferguson
Fort Gibson Lake	Flaming Gorge Reservoir	Firedrake
Fort Peck Lake	Flathead Lake	Fish
Fuxian	Fontana	Flaming Gorge Reservoir
Gaiba	Fontana Lake	Flathead Lake
Gas Hure	Fort Gibson Lake	Fleur de May
Glafsfj	Fort Peck Lake	Fontana
Glubokoye	Fuxian	Fontana Lake
Goeland	Gaiba	Fort Gibson Lake
Gordon	Gas Hure	Fort Peck Lake
Govind	Glafsfj	Fuxian
Gran Laguna Salada	Glubokoye	Gaiba
Grand	Goeland	Gas Hure
Grande de Manacapuru	Gordon	Glafsfj
Granville	Govind	Glubokoye
Great Bitter	Gran Laguna Salada	Goeland
Grenada Lake	Grand	Gordon
Guiers	Grande de Manacapuru	Govind
Gyeze Caka	Granville	Gran Laguna Salada
Habbaniyah	Great Bitter	Grand
Harrison	Grenada Lake	Grande de Manacapuru
Hawea	Guiers	Granville
Hazar	Gyeze Caka	Great Bitter
Hicks	Habbaniyah	Grenada Lake
High Rock Lake	Harrison	Guiers
Horgon	Hawea	Gyeze Caka
Horton	Hazar	Habbaniyah
Hovs Gol	Hicks	Hall
Hungry Horse Reservoir	High Rock Lake	Harrison
Ihotry	Horgon	Hawea
Ile-a-la-Crosse	Horton	Hazar
Ilergytgyn	Hovs Gol	Hicks
Il'Men'	Hungry Horse Reservoir	High Rock Lake
Imandra	Ihotry	Horgon
Indawngy	Ile-a-la-Crosse	Horton
Ist'Ifanos	Ilergytgyn	Hovs Gol
Itaipu	Il'Men'	Hungry Horse Reservoir
Itapeva	Imandra	Ihotry
Itarare	Indawngy	Ile-a-la-Crosse
Itchen	Ist'Ifanos	Ilergytgyn
J. Strom Thurmond Lake	Itaipu	Il'Men'
Jayko	Itapeva	Imandra
Jen-ch'ing hsiu-pu-ts'o	Itarare	Indawngy
Junshan	Itchen	Ist'Ifanos
Kachira	J. Strom Thurmond Lake	Itaipu
Kaghasuk Lake	Jayko	Itapeva
Kamilukuak	Jen-ch'ing hsiu-pu-ts'o	Itarare
Kamyshlybas	Junshan	Itchen
Karatomarskoye	Kabwe	J. Strom Thurmond Lake
Kasumiga-ura	Kachira	Jayko
Kaw Lake	Kaghasuk Lake	Jen-ch'ing hsiu-pu-ts'o
Kegum Kagati Lake	Kamilukuak	Junshan
Keller	Kamyshlybas	Kabwe
Kempt	Karatomarskoye	Kachira
Kenai Lake	Kasumiga-ura	Kaghasuk Lake
Kentucky Lake	Kaw Lake	Kamilukuak
Keuruunselka	Kegum Kagati Lake	Kamyshlybas
Kgun Lake	Keller	Karatomarskoye
Khadzhideyskiy	Kempt	Kasba
Kishi'karoy	Kenai Lake	Kasumiga-ura
Kiyeng-Kyuyel'	Kentucky Lake	Kaw Lake
Kootenay	Keuruunselka	Kegum Kagati Lake
Kossou	Kgun Lake	Keller
Kozhozero	Khadzhideyskiy	Kempt
Krasnooskol'skoye	Kishi'karoy	Kenai Lake
Kremenshugskoye	Kiyeng-Kyuyel'	Kentucky Lake
Kronotskoye	Kootenay	Keuruunselka
Kuyal'nitskiy	Kossou	Kgun Lake
Kyle	Kozhozero	Khadzhideyskiy
Kyrosjarvi	Krasnooskol'skoye	Kishi'karoy
Lacha	Kremenshugskoye	Kiyeng-Kyuyel'
Lagarfljoi	Kronotskoye	Kootenay
Lagkor	Kuyal'nitskiy	Kossou
Lake Anna	Kyle	Kozhozero
Lake Barkley	Kyrosjarvi	Krasnooskol'skoye
Lake Buchanan	Lacha	Kremenshugskoye
Lake Chippewa	Lagarfljoi	Kronotskoye
Lake Cumberland	Lagkor	Kuyal'nitskiy
Lake Grosvenor	Lake Anna	Kyle
Lake Kemp	Lake Barkley	Kyrosjarvi
Lake Livingston	Lake Buchanan	Lacha
Lake Minchumina	Lake Chippewa	Lagarfljoi
Lake Nerka	Lake Cumberland	Lagkor
Lake Norman	Lake Grosvenor	Lake Anna
Lake O' the Pines	Lake Kemp	Lake Barkley
Lake Of The Cherokees	Lake Livingston	Lake Bistineau
Lake Oroville	Lake Maurepas	Lake Buchanan
Lake Saint Lawrence	Lake Minchumina	Lake Chippewa
Lake Tawakoni	Lake Nerka	Lake Cumberland
Lake Tengiz	Lake Norman	Lake Grosvenor
Lake Travis	Lake O' the Pines	Lake Kemp
Lake Winnibigoshish	Lake Of The Cherokees	Lake Livingston
Lama	Lake Oroville	Lake Maurepas
Liangzi	Lake Saint Lawrence	Lake Minchumina
Little Sachigo	Lake Tawakoni	Lake Nerka
Lixi'Oidain	Lake Tengiz	Lake Norman
Lokan Terkojarvi	Lake Travis	Lake O' the Pines
Lomond	Lake Winnibigoshish	Lake Of The Cherokees
Mahony	Lama	Lake Oroville
Mangla	Liangzi	Lake Saint Lawrence
Manic Trois	Little Sachigo	Lake Tawakoni
Manitou	Lixi'Oidain	Lake Tengiz
Ma-p'ang yung-ts'o	Lokan Terkojarvi	Lake Travis
Martre	Lomond	Lake Winnibigoshish
Matagami	Mahony	Lama
Memar	Mangla	Liangzi
Millwood Lake	Manic Trois	Little Sachigo
Mingo	Manitou	Lixi'Oidain
Minindee	Ma-p'ang yung-ts'o	Lokan Terkojarvi
Molochnoye	Martre	Lomond
Mono Lake	Matagami	Mahony
Monroe Lake	Memar	Mangla
Moyingyi	Millwood Lake	Manic Trois
Muskoka	Mingo	Manitou
Nahuel Huapi	Minindee	Ma-p'ang yung-ts'o
Nakten	Molochnoye	Martre
Nakuwa	Mono Lake	Matagami
Namru	Monroe Lake	Memar
Natalkuz	Moyingyi	Millwood Lake
Natron	Muskoka	Mingo
Naujan	Nagarjuna	Minindee
Nejanilini	Nahuel Huapi	Molochnoye
Nonacho	Nakten	Mono Lake
Nunavakpak Lake	Nakuwa	Monroe Lake
Ohrid	Namru	Moyingyi
Onangue	Natalkuz	Muskoka
Oolagahl Lake	Natron	Nahuel Huapi
Orba	Naujan	Nakten
Oro	Nejanilini	Nakuwa
Orog	Nipigon	Namru
Oulujarvi	Nonacho	Natalkuz
Oxford	Nunavakpak Lake	Natron
Oyeren	Ohrid	Naujan
Parinacocha	Onangue	Nejanilini
Pavylon	Oneida Lake	Nipigon
Payne	Oolagahl Lake	Nonacho
Pelican	Orba	Nunavakpak Lake
Pentecoste	Oro	Ohrid
Periptaveto	Orog	Onangue
Pervoye	Oulujarvi	Oneida Lake
Petit Manicouagan	Oxford	Oolagahl Lake
Phelps Lake	Oyeren	Orba
Pjelinen	Paduskoye More	Oro
Plata	Parinacocha	Orog
Plonge	Pavylon	Oulujarvi
Pool Malebo	Payne	Oxford
Portnyagino	Pelican	Oyeren
Possum Kingdom Lake	Pentecoste	Paduskoye More
Potholes Reservoir	Periptaveto	Parinacocha
Prespa	Pervoye	Pavylon
Priest Lake	Petit Manicouagan	Payne
Pulicat	Phelps Lake	Pelican
Puyehue	Pjelinen	Pentecoste
Pyhajarvi	Plata	Periptaveto
Pymatuning Reservoir	Plonge	Pervoye
Quesnel	Pool Malebo	Petit Manicouagan
Rathbun Lake	Portnyagino	Phelps Lake
Real	Possum Kingdom Lake	Pjelinen
Red	Potholes Reservoir	Plata
Red Lake (Upper and Lower)	Prespa	Plonge
Rijkavesi	Priest Lake	Pool Malebo
Rogoaguado	Pulicat	Portnyagino
Rough River Lake	Puyehue	Possum Kingdom Lake
Sam Rayburn Reservoir	Pyhajarvi	Potholes Reservoir
San Carlos Reservoir	Pymatuning Reservoir	Prespa
San Luis Reservoir	Quesnel	Priest Lake
Sangiyn Dalay	Rathbun Lake	Pulicat
Sarezskoye	Real	Puyehue
Sarykamyshskoye	Red	Pyhajarvi
Schultz	Red Lake (Upper and Lower)	Pymatuning Reservoir
Sevier	Rice	Quesnel
Shchuch'ye	Rijkavesi	Rathbun Lake
Sibayi	Rogoaguado	Real
Skagern	Rough River Lake	Red
Smallwood	Sam Rayburn Reservoir	Red Lake (Upper and Lower)
Snasvatnet	San Carlos Reservoir	Rice
Soluntakh	San Luis Reservoir	Rijkavesi
St. Francis	Sangiyn Dalay	Rogoaguado
St. Jean	Sarezskoye	Rough River Lake
St. Joseph	Sarykamyshskoye	Sam Rayburn Reservoir
Stockton Lake	Schultz	San Carlos Reservoir
Stora Lullevaten	Sevier	San Luis Reservoir
Storovan	Shchuch'ye	Sangiyn Dalay
Syrkovoye	Sibayi	Sarezskoye
Tahiryuak	Skagern	Sarykamyshskoye
Tai	Smallwood	Schultz
Tanganyika	Snasvatnet	Sevier
Tapajos	Soluntakh	Shagany
Tavolzhan	St. Francis	Shchuch'ye
Te Anau	St. Jean	Sibayi
Teletskoye	St. Joseph	Skagern
Thau	Stockton Lake	Smallwood
Tiber Reservoir	Stora Lullevaten	Snasvatnet
Tiberias	Storovan	Soluntakh
Tohopekaliga Lake	Syrkovoye	St. Francis
Tolbo	Taal	St. Jean
Torrojen	Tahiryuak	St. Joseph
Tshchikskoye	Tai	Stockton Lake
Tunnssjoon	Tanganyika	Stora Lullevaten
Turtle Flambeau Flowage	Tapajos	Storovan
Tyrifjorden	Tavolzhan	Syrkovoye
Tyrrell	Te Anau	Taal
Ubolratna	Teletskoye	Tahiryuak
Ujjani	Thau	Tai
Ulakh Ulyung	Tiber Reservoir	Tanganyika
Valli di Comacchio	Tiberias	Tapajos
Vanajanselka	Tohopekaliga Lake	Tavolzhan
Vesijarvi	Tolbo	Te Anau
Victoria	Torrojen	Teletskoye
Vileiskoye	Tshchikskoye	Thau
Vilyuyskoye	Tunnssjoon	Tiber Reservoir
Virihaure	Turtle Flambeau Flowage	Tiberias
Virmasvesi	Tyrifjorden	Tohopekaliga Lake
Watterson	Tyrrell	Tolbo
Weishan	Ubolratna	Torrojen
Wharton	Ujjani	Tshchikskoye
Whitefish Lake	Ulakh Ulyung	Tunnssjoon
Whitehills	Umtreville	Turtle Flambeau Flowage
Wu	Upper Ugashik Lake	Tyrifjorden
Wular	Vaaldam	Tyrrell
Yardi	Valli di Comacchio	Ubolratna
Yojoa	Vanajanselka	Ujjani
Ziway	Vesijarvi	Ulakh Ulyung
248551	Victoria	Umtreville
248550	Vileiskoye	Upper Ugashik Lake
248549	Vilyuyskoye	Vaaldam
248523	Virihaure	Valli di Comacchio
248521	Virmasvesi	Vanajanselka
248513	Watterson	Vesijarvi
248504	Weishan	Victoria
248502	Wharton	Vileiskoye
248500	Whitefish Lake	Vilyuyskoye
248499	Whitehills	Virihaure
248493	Wu	Virmasvesi
248491	Wular	Watterson
248481	Yardi	Weishan
248477	Yojoa	Wharton
248467	Zhalauly	Whitefish Lake
248466	Ziway	Whitehills
248455	248551	Wu
248454	248550	Wular
248445	248549	Yardi
248443	248523	Yojoa
248440	248521	Zhalauly
248437	248513	Ziway
248428	248504	248551
248424	248502	248550
248422	248500	248549
248416	248499	248523
248411	248493	248521
248409	248491	248513
248405	248486	248504
248404	248481	248502
248402	248477	248500
248397	248467	248499
248390	248466	248493
248383	248460	248491
248382	248455	248486
248372	248454	248481
248362	248445	248477
248354	248443	248467
248346	248440	248466
248344	248437	248460
248343	248428	248455
248339	248424	248454
248338	248422	248445
248337	248416	248443
248329	248411	248440
248323	248409	248437
248319	248405	248428
248317	248404	248424
248315	248402	248422
248298	248397	248416
248283	248390	248411
248282	248383	248409
248279	248382	248405
248277	248380	248404
248276	248372	248402
248273	248362	248397
248267	248354	248390
248265	248346	248383
248252	248344	248382
248249	248343	248380
248247	248339	248372
248245	248338	248365
248244	248337	248362
248243	248330	248354
248242	248329	248346
248234	248323	248345
248232	248319	248344
248230	248317	248343
248224	248316	248339
248216	248315	248338
248207	248310	248337
248203	248303	248330
248198	248298	248329
248196	248283	248323
248195	248282	248319
248194	248279	248317
248193	248277	248316
248186	248276	248315
248181	248275	248310
248180	248273	248303
248179	248267	248298
248176	248265	248295
248172	248252	248283
248169	248251	248282
248168	248249	248279
248166	248248	248277
248165	248247	248276
248163	248245	248275
248161	248244	248273
248157	248243	248271
248151	248242	248267
248148	248234	248265
248145	248233	248252
248136	248232	248251
248127	248230	248249
248120	248225	248248
248119	248224	248247
248117	248218	248245
248114	248216	248244
248112	248207	248243
248111	248203	248242
248109	248202	248234
248105	248198	248233
248104	248196	248232
248095	248195	248230
248094	248194	248225
248087	248193	248224
248085	248186	248218
248082	248181	248216
248081	248180	248207
248079	248179	248203
248078	248176	248202
248077	248172	248198
248075	248169	248196
248072	248168	248195
248066	248166	248194
248063	248165	248193
248059	248163	248186
248058	248161	248181
248055	248157	248180
248053	248151	248179
248051	248148	248176
248050	248145	248173
248049	248136	248172
248047	248133	248169
248046	248132	248168
248045	248127	248166
248042	248124	248165
248028	248120	248163
248024	248119	248161
248022	248117	248157
248019	248114	248152
248018	248112	248151
248014	248111	248148
248012	248109	248147
248011	248105	248145
248010	248104	248136
248008	248095	248133
248003	248094	248132
248002	248087	248127
248001	248085	248124
247994	248082	248120
247992	248081	248119
247991	248079	248117
247988	248078	248114
247987	248077	248112
247985	248075	248111
247983	248072	248109
247982	248066	248105
247981	248063	248104
247979	248062	248095
247977	248059	248094
247976	248058	248087
247975	248055	248085
247970	248053	248082
247968	248051	248081
247959	248050	248079
247957	248049	248078
247956	248047	248077
247955	248046	248075
247953	248045	248072
247952	248042	248066
247950	248033	248063
247949	248031	248062
247948	248029	248059
247947	248028	248058
247946	248024	248055
247944	248022	248053
247940	248019	248051
247939	248018	248050
247933	248014	248049
247931	248012	248047
247930	248011	248046
247927	248010	248045
247924	248009	248042
247922	248008	248031
247920	248007	248029
247916	248003	248028
247915	248002	248024
247914	248001	248022
247911	247994	248019
247910	247992	248018
247908	247991	248014
247905	247989	248012
247900	247988	248011
247899	247987	248010
247893	247985	248009
247890	247983	248008
247889	247982	248007
247888	247981	248003
247887	247979	248002
247886	247977	248001
247884	247976	247994
247881	247975	247992
247879	247970	247991
247878	247968	247989
247871	247964	247988
247869	247959	247987
247866	247957	247985
247864	247956	247983
247860	247955	247982
247858	247953	247981
247854	247952	247979
247853	247950	247977
247852	247949	247976
247851	247948	247975
247850	247947	247970
247848	247946	247968
247846	247944	247964
247845	247940	247959
247844	247939	247957
247840	247933	247956
247838	247932	247955
247836	247931	247953
247834	247930	247952
247833	247928	247950
247832	247927	247949
247830	247924	247948
247827	247922	247947
247823	247920	247946
247820	247919	247944
247814	247916	247940
247808	247915	247939
247805	247914	247933
247804	247911	247932
247803	247910	247931
247801	247908	247930
247797	247905	247928
247793	247902	247927
247792	247900	247924
247791	247899	247922
247790	247893	247920
247789	247892	247919
247788	247890	247916
247784	247889	247915
247783	247888	247914
247782	247887	247911
247781	247886	247910
247779	247884	247908
247778	247881	247905
247777	247879	247902
247775	247878	247900
247773	247875	247899
247768	247871	247893
247767	247869	247892
247766	247866	247890
247758	247864	247889
247756	247860	247888
247754	247858	247887
247750	247854	247886
247748	247853	247884
247747	247852	247882
247743	247851	247881
247741	247850	247879
247740	247848	247878
247738	247846	247875
247737	247845	247871
247736	247844	247869
247730	247843	247866
247728	247840	247864
247723	247838	247860
247721	247836	247858
247720	247834	247854
247716	247833	247853
247703	247832	247852
247701	247830	247851
247693	247829	247850
247690	247827	247848
247689	247823	247846
247688	247820	247845
247685	247818	247844
247684	247814	247843
247682	247808	247840
247678	247805	247838
247676	247804	247836
247675	247803	247834
247668	247801	247833
247667	247797	247832
247664	247794	247830
247663	247793	247829
247658	247792	247827
247657	247791	247823
247656	247790	247820
247655	247789	247818
247651	247788	247814
247646	247784	247808
247644	247783	247805
247643	247782	247804
247640	247781	247803
247635	247780	247801
247633	247779	247797
247632	247778	247793
247622	247777	247792
247621	247775	247791
247618	247773	247790
247613	247768	247789
247612	247767	247788
247611	247766	247784
247609	247758	247783
247608	247756	247782
247607	247755	247781
247606	247754	247780
247604	247751	247779
247603	247750	247778
247600	247748	247777
247599	247747	247775
247597	247743	247773
247595	247741	247769
247592	247740	247768
247591	247738	247767
247586	247737	247766
247575	247736	247758
247573	247735	247756
247571	247730	247755
247570	247728	247754
247567	247723	247751
247563	247721	247750
247562	247720	247748
247558	247716	247747
247557	247703	247743
247554	247701	247741
247553	247694	247740
247552	247693	247738
247551	247690	247737
247550	247689	247736
247542	247688	247735
247541	247685	247730
247536	247684	247728
247533	247682	247723
247531	247678	247721
247527	247676	247720
247522	247675	247716
247518	247668	247715
247517	247667	247710
247514	247664	247703
247510	247663	247701
247509	247658	247694
247507	247657	247693
247504	247656	247690
247503	247655	247689
247499	247651	247688
247498	247650	247685
247495	247646	247684
247493	247644	247682
247489	247643	247678
247487	247641	247676
247484	247640	247675
247483	247638	247668
247475	247635	247667
247473	247633	247664
247470	247632	247663
247468	247622	247658
247467	247621	247657
247464	247618	247656
247463	247613	247655
247462	247612	247651
247461	247611	247650
247460	247609	247646
247459	247608	247644
247458	247607	247643
247457	247606	247641
247456	247604	247640
247454	247603	247638
247453	247600	247635
247448	247599	247633
247445	247597	247632
247441	247595	247622
247438	247594	247621
247437	247593	247618
247435	247592	247613
247434	247591	247612
247433	247586	247611
247432	247580	247609
247431	247575	247608
247430	247573	247607
247429	247571	247606
247428	247570	247604
247427	247567	247603
247425	247563	247600
247423	247562	247599
247421	247558	247597
247417	247557	247595
247415	247554	247594
247411	247553	247593
247410	247552	247592
247407	247551	247591
247405	247550	247586
247404	247542	247575
247402	247541	247573
247401	247536	247571
247399	247533	247570
247391	247531	247567
247388	247527	247563
247386	247522	247562
247383	247518	247558
247379	247517	247557
247378	247514	247554
247377	247510	247553
247373	247509	247552
247372	247507	247551
247369	247504	247550
247367	247503	247542
247365	247499	247541
247364	247498	247536
247363	247495	247533
247362	247493	247531
247361	247490	247527
247359	247489	247522
247358	247487	247518
247355	247484	247517
247352	247483	247514
247351	247480	247510
247349	247479	247509
247346	247475	247507
247344	247473	247504
247342	247472	247503
247340	247470	247499
247339	247468	247498
247338	247467	247495
247337	247464	247493
247336	247463	247490
247335	247462	247489
247332	247461	247487
247331	247460	247484
247325	247459	247483
247324	247458	247480
247323	247457	247479
247322	247456	247475
247321	247455	247473
247319	247454	247472
247316	247453	247470
247314	247451	247468
247312	247448	247467
247311	247445	247464
247310	247441	247463
247309	247438	247462
247306	247437	247461
247305	247435	247460
247304	247434	247459
247302	247433	247458
247297	247432	247457
247296	247431	247456
247291	247430	247455
247289	247429	247454
247284	247428	247453
247282	247427	247451
247280	247425	247450
247279	247423	247448
247277	247421	247445
247275	247418	247441
247274	247417	247438
247273	247415	247437
247271	247411	247435
247270	247410	247434
247269	247407	247433
247268	247405	247432
247267	247404	247431
247266	247402	247430
247264	247401	247429
247263	247399	247428
247262	247392	247427
247260	247391	247425
247257	247388	247423
247255	247386	247421
247254	247384	247418
247253	247383	247417
247252	247379	247415
247251	247378	247411
247250	247377	247410
247248	247373	247407
247246	247372	247405
247244	247369	247404
247242	247367	247402
247241	247365	247401
247237	247364	247399
247236	247363	247392
247235	247362	247391
247231	247361	247388
247230	247359	247386
247228	247358	247385
247224	247355	247384
247222	247353	247383
247221	247352	247379
247219	247351	247378
247218	247349	247377
247217	247346	247373
247214	247344	247372
247211	247342	247369
247210	247340	247367
247209	247339	247365
247208	247338	247364
247207	247337	247363
247206	247336	247362
247202	247335	247361
247201	247332	247359
247200	247331	247358
247197	247325	247355
247196	247324	247353
247195	247323	247352
247190	247322	247351
247182	247321	247350
247179	247319	247349
247178	247316	247346
247173	247315	247344
247172	247314	247342
247171	247312	247340
247170	247311	247339
247169	247310	247338
247167	247309	247337
247165	247306	247336
247163	247305	247335
247162	247304	247332
247159	247303	247331
247156	247302	247325
247154	247297	247324
247153	247296	247323
247152	247291	247322
247151	247289	247321
247147	247284	247319
247144	247282	247316
247141	247280	247315
247139	247279	247314
247138	247277	247312
247137	247275	247311
247136	247274	247310
247134	247273	247309
247132	247271	247306
247131	247270	247305
247127	247269	247304
247124	247268	247303
247123	247267	247302
247122	247266	247297
247119	247264	247296
247118	247263	247291
247112	247262	247289
247109	247260	247284
247108	247257	247282
247106	247255	247280
247102	247254	247279
247093	247253	247277
247091	247252	247275
247088	247251	247274
247086	247250	247273
247085	247248	247271
247084	247246	247270
247083	247244	247269
247080	247242	247268
247079	247241	247267
247076	247237	247264
247075	247236	247263
247074	247235	247262
247073	247231	247260
247072	247230	247257
247070	247228	247255
247069	247224	247254
247068	247222	247253
247067	247221	247252
247066	247219	247251
247063	247218	247250
247062	247217	247248
247060	247214	247246
247059	247211	247244
247057	247209	247242
247056	247208	247241
247055	247207	247237
247054	247206	247236
247052	247202	247235
247048	247201	247231
247047	247200	247230
247046	247197	247228
247044	247196	247224
247043	247195	247221
247029	247190	247219
247028	247182	247218
247026	247179	247217
247022	247178	247214
247018	247173	247211
247017	247172	247210
247015	247170	247209
247014	247169	247208
247013	247167	247207
247011	247165	247206
247010	247163	247202
247008	247162	247201
247003	247159	247200
247001	247157	247197
246995	247156	247196
246988	247154	247195
246987	247153	247190
246984	247152	247187
246983	247151	247182
246981	247149	247179
246980	247147	247178
246977	247144	247173
246976	247141	247172
246970	247139	247170
246967	247138	247169
246966	247137	247167
246964	247136	247165
246960	247134	247163
246959	247132	247162
246954	247131	247159
246891	247127	247156
246881	247124	247154
246875	247123	247153
246834	247122	247152
246798	247119	247151
246797	247118	247149
246777	247112	247147
246711	247109	247144
246710	247108	247141
246703	247106	247139
246644	247102	247138
246598	247096	247137
246574	247093	247136
244669	247091	247134
244606	247088	247132
244490	247086	247131
244433	247085	247130
244262	247084	247127
244259	247083	247124
244239	247080	247123
244232	247079	247122
244216	247076	247119
244193	247075	247118
244174	247074	247113
244164	247073	247112
244157	247072	247109
244155	247071	247108
244137	247070	247106
244102	247069	247102
244071	247068	247097
244044	247067	247096
244008	247066	247093
243983	247063	247091
243981	247062	247088
243974	247060	247086
243936	247059	247085
243935	247057	247084
243927	247056	247083
243838	247055	247080
243828	247054	247079
243827	247052	247076
243783	247048	247075
243779	247047	247074
243778	247046	247073
243772	247044	247072
243771	247043	247071
243762	247029	247070
243750	247028	247069
243748	247026	247068
243725	247022	247067
243722	247018	247066
243712	247017	247063
243697	247015	247062
243658	247014	247061
243651	247013	247060
243623	247011	247059
243621	247010	247057
243598	247009	247056
243596	247008	247055
243583	247003	247054
243576	247002	247052
243565	247001	247048
243521	246995	247047
243511	246988	247046
243495	246987	247044
243486	246984	247043
243482	246983	247034
243481	246981	247029
243452	246980	247028
243433	246978	247026
243430	246977	247022
243408	246976	247018
243392	246975	247017
243369	246972	247015
243366	246970	247014
243362	246967	247013
243358	246966	247011
243349	246964	247010
243348	246963	247009
243347	246962	247008
243337	246960	247003
243323	246959	247002
243314	246958	247001
243290	246954	246995
243280	246891	246988
243277	246881	246987
243247	246877	246984
243244	246875	246983
243239	246834	246981
243227	246821	246980
243220	246798	246978
243199	246797	246977
243197	246777	246976
243195	246711	246975
243191	246710	246972
243185	246703	246970
243177	246644	246967
243176	246598	246966
243174	246574	246964
243160	244669	246963
243150	244606	246962
243144	244490	246960
243142	244433	246959
243138	244262	246958
243131	244259	246954
243130	244239	246931
243129	244232	246891
243125	244224	246881
243121	244216	246877
243120	244193	246875
243106	244189	246863
243101	244188	246834
243085	244174	246821
243080	244164	246798
243050	244157	246797
243045	244155	246777
243021	244137	246711
243018	244102	246710
243011	244071	246703
242988	244044	246644
242985	244008	246598
242954	243983	246574
242942	243981	244669
242900	243974	244606
242898	243936	244490
242878	243935	244433
242846	243927	244262
242845	243874	244259
242839	243838	244239
242825	243828	244232
242795	243827	244224
242784	243783	244216
242772	243779	244193
242735	243778	244189
242715	243772	244174
242706	243771	244164
242699	243767	244157
242696	243762	244155
242671	243750	244137
242643	243748	244102
242634	243725	244071
242630	243722	244044
242620	243712	244008
242615	243697	243983
242603	243682	243981
242571	243658	243974
242561	243651	243936
242536	243623	243935
242525	243621	243927
242511	243598	243874
242503	243596	243838
242481	243583	243828
242480	243576	243827
242468	243565	243783
242466	243521	243779
242446	243511	243778
242428	243495	243772
242424	243486	243771
242390	243482	243767
242377	243481	243762
242375	243452	243748
242374	243433	243725
242367	243430	243722
242362	243408	243712
242351	243392	243697
242318	243369	243682
242308	243366	243658
242272	243362	243651
242271	243358	243623
242258	243349	243621
242192	243348	243598
242172	243347	243596
242150	243337	243583
242145	243323	243576
242104	243314	243565
242103	243290	243521
242086	243280	243511
242076	243277	243495
242065	243247	243486
242049	243244	243482
242048	243239	243481
242033	243227	243452
242019	243220	243433
242008	243199	243430
242007	243197	243408
242004	243195	243392
242002	243191	243369
241958	243185	243366
241956	243177	243362
241950	243176	243358
241904	243174	243349
241903	243160	243348
241898	243150	243347
241891	243144	243337
241861	243142	243323
241855	243138	243314
241837	243131	243290
241835	243130	243280
241811	243129	243277
241777	243125	243247
241770	243121	243244
241769	243120	243239
241768	243106	243227
241749	243101	243220
241717	243085	243199
241715	243080	243197
241714	243050	243195
241702	243045	243191
241682	243021	243185
241663	243018	243177
241656	243011	243176
241641	242988	243174
241633	242985	243160
241628	242954	243150
241623	242942	243144
241603	242900	243142
241602	242898	243138
241585	242878	243131
241540	242846	243130
241539	242845	243129
241490	242839	243125
241489	242825	243121
241487	242795	243120
241483	242784	243106
241482	242772	243101
241469	242735	243085
241437	242715	243080
241427	242706	243050
241419	242699	243045
241413	242696	243021
241410	242671	243018
241401	242643	243011
241397	242634	242988
241395	242630	242985
241380	242620	242954
241373	242615	242942
241371	242603	242900
241368	242571	242898
241364	242561	242878
241356	242536	242846
241355	242525	242845
241354	242511	242839
241338	242503	242825
241328	242481	242795
241327	242480	242784
241283	242468	242772
241265	242466	242735
241234	242446	242715
241220	242428	242706
241205	242424	242699
241192	242390	242696
241191	242377	242671
241165	242375	242643
241160	242374	242634
241155	242367	242630
241137	242362	242620
241131	242351	242615
241126	242318	242603
241125	242308	242571
241109	242272	242561
241105	242271	242536
241083	242258	242525
241069	242192	242511
241065	242172	242503
241052	242150	242481
241045	242145	242480
241037	242104	242468
241015	242103	242466
240979	242086	242446
240976	242076	242428
240973	242065	242424
240958	242049	242390
240945	242048	242377
240919	242033	242375
240891	242019	242374
240882	242008	242367
240875	242007	242362
240869	242004	242351
240841	242002	242318
240837	241958	242308
240824	241956	242272
240812	241950	242271
240799	241904	242258
240794	241903	242192
240774	241898	242172
240757	241891	242150
240747	241861	242145
240717	241855	242104
240702	241837	242103
240701	241835	242098
240697	241811	242086
240659	241777	242076
240627	241770	242065
240625	241769	242049
240623	241768	242048
240607	241749	242033
240598	241717	242019
240592	241715	242008
240584	241714	242007
240574	241702	242004
240544	241682	242002
240532	241663	241958
240531	241656	241956
240524	241641	241950
240509	241633	241904
240508	241628	241903
240485	241623	241898
240482	241603	241891
240471	241602	241861
240435	241585	241855
240408	241540	241837
240400	241539	241835
240344	241490	241811
240339	241489	241777
240294	241487	241770
240289	241483	241769
240276	241482	241768
240271	241469	241749
240270	241437	241717
240267	241427	241715
240258	241419	241714
240257	241413	241702
240256	241410	241682
240240	241401	241663
240239	241399	241656
240230	241397	241648
240221	241395	241641
240214	241380	241633
240212	241373	241628
240203	241371	241623
240172	241368	241603
240158	241364	241602
240155	241356	241585
240133	241355	241540
240121	241354	241539
240048	241338	241490
240041	241328	241489
240038	241327	241487
240000	241283	241483
239996	241272	241482
239978	241265	241469
239973	241234	241437
239972	241220	241427
239965	241205	241419
239958	241192	241413
239957	241191	241410
239937	241165	241401
239913	241160	241399
239912	241155	241397
239900	241137	241395
239882	241131	241380
239868	241126	241373
239860	241125	241371
239839	241109	241368
239832	241105	241364
239801	241083	241356
239791	241069	241355
239768	241065	241354
239762	241052	241338
239754	241045	241328
239743	241037	241327
239731	241015	241283
239729	240979	241272
239725	240976	241265
239718	240973	241234
239692	240958	241220
239672	240945	241205
239608	240919	241192
239598	240891	241191
239595	240882	241165
239511	240875	241160
239488	240869	241155
239484	240841	241137
239471	240837	241131
239469	240824	241126
239429	240812	241125
239426	240799	241109
239424	240794	241105
239423	240774	241083
239414	240757	241069
239380	240747	241065
239323	240717	241052
239321	240702	241045
239307	240701	241037
239263	240697	241015
239251	240659	240979
239233	240627	240976
239202	240625	240973
239194	240623	240958
239188	240607	240945
239186	240598	240919
239158	240592	240891
239120	240584	240882
239086	240574	240875
239063	240544	240869
239061	240532	240841
239038	240531	240837
239023	240524	240824
239020	240509	240812
239007	240508	240799
239001	240485	240794
238987	240482	240774
238984	240471	240757
238954	240435	240747
238952	240408	240717
238949	240400	240702
238913	240393	240701
238895	240344	240697
238889	240339	240659
238829	240294	240627
238819	240289	240625
238743	240276	240623
238710	240271	240607
238707	240270	240601
238689	240267	240598
238686	240258	240592
238672	240257	240584
238671	240256	240574
238627	240240	240544
238616	240239	240532
238506	240230	240531
238491	240221	240524
238433	240214	240509
238431	240212	240508
238387	240203	240485
238366	240186	240482
238291	240172	240471
238290	240158	240435
238259	240155	240408
238220	240154	240400
238178	240133	240393
238140	240121	240344
238130	240080	240339
238120	240048	240303
238113	240041	240294
238082	240038	240289
238033	240000	240276
237987	239996	240271
237957	239989	240270
237943	239978	240267
237917	239973	240258
237875	239972	240257
237867	239965	240256
237861	239958	240240
237812	239957	240239
237801	239937	240230
237790	239913	240221
237786	239912	240214
237772	239900	240212
237760	239882	240203
237725	239868	240186
237710	239860	240172
237646	239839	240158
237625	239832	240155
237613	239801	240154
237583	239791	240133
237575	239768	240121
237514	239762	240092
237498	239754	240048
237433	239743	240041
237423	239731	240038
237413	239729	240000
237396	239725	239996
237368	239718	239989
237350	239692	239978
237346	239672	239973
237336	239608	239972
237329	239598	239965
237308	239595	239958
237303	239511	239957
237298	239488	239937
237284	239484	239913
237279	239471	239912
237277	239469	239900
237233	239429	239882
237230	239426	239868
237219	239424	239860
237216	239423	239839
237215	239414	239832
237212	239380	239821
237197	239323	239801
237171	239321	239791
237153	239307	239768
237152	239303	239762
237147	239263	239754
237129	239251	239743
237128	239233	239731
237126	239202	239729
237122	239194	239725
237117	239188	239718
237115	239186	239692
237109	239158	239672
237105	239120	239608
237101	239086	239598
237097	239063	239595
237088	239061	239511
237087	239038	239488
237086	239023	239484
237067	239020	239471
237053	239007	239469
237038	239001	239429
237036	238987	239426
237026	238984	239424
237016	238954	239423
237009	238952	239414
237008	238949	239380
236998	238913	239323
236992	238906	239321
236991	238895	239307
236960	238890	239303
236942	238889	239263
236894	238874	239251
236887	238829	239233
236873	238819	239202
236860	238743	239194
236820	238710	239188
236801	238707	239186
236799	238689	239158
236795	238686	239120
236793	238672	239086
236765	238671	239063
236759	238627	239061
236753	238621	239038
236744	238616	239023
236736	238506	239020
236732	238491	239007
236721	238433	239001
236709	238431	238987
236704	238387	238984
236676	238366	238954
236674	238339	238952
236672	238291	238949
236663	238290	238913
236610	238259	238906
236608	238220	238895
236607	238178	238890
236604	238140	238889
236593	238130	238874
236591	238120	238829
236579	238113	238819
236572	238082	238743
236527	238033	238710
236501	237987	238707
236500	237957	238689
236488	237956	238686
236434	237943	238672
236391	237940	238671
236388	237917	238627
236377	237875	238621
236347	237867	238616
236335	237861	238554
236325	237849	238506
236318	237845	238491
236304	237812	238433
236291	237801	238431
236290	237790	238387
236289	237786	238366
236264	237772	238339
236261	237760	238328
236200	237725	238291
236174	237710	238290
236170	237646	238259
236162	237634	238220
236143	237625	238199
236112	237613	238178
236092	237583	238140
236088	237575	238130
236072	237514	238120
236071	237498	238113
236067	237497	238082
236029	237458	238033
236022	237433	237987
235992	237423	237957
235955	237413	237956
235945	237396	237943
235941	237368	237940
235935	237350	237917
235916	237346	237915
235905	237336	237875
235894	237329	237867
235893	237308	237861
235892	237303	237849
235888	237298	237845
235879	237284	237812
235863	237279	237801
235862	237277	237790
235827	237233	237786
235823	237230	237772
235820	237219	237771
235808	237216	237760
235805	237215	237725
235785	237212	237710
235770	237197	237646
235765	237188	237634
235754	237171	237625
235742	237153	237613
235741	237152	237583
235740	237147	237575
235729	237129	237514
235719	237128	237498
235716	237126	237497
235715	237122	237458
235702	237117	237433
235666	237115	237423
235663	237109	237413
235659	237105	237396
235652	237101	237368
235647	237097	237350
235605	237088	237346
235581	237087	237336
235561	237086	237329
235549	237067	237308
235532	237053	237303
235531	237038	237298
235524	237036	237284
235501	237026	237279
235494	237016	237277
235456	237009	237233
235450	237008	237230
235440	236998	237219
235421	236992	237216
235419	236991	237215
235415	236960	237212
235414	236942	237197
235406	236894	237188
235405	236887	237171
235402	236873	237153
235400	236860	237152
235389	236820	237147
235385	236801	237129
235327	236799	237128
235322	236795	237126
235314	236793	237122
235310	236765	237117
235302	236759	237115
235283	236753	237109
235275	236744	237105
235266	236736	237101
235236	236732	237097
235230	236721	237088
235228	236715	237087
235224	236709	237086
235196	236704	237067
235191	236676	237053
235179	236674	237038
235168	236672	237036
235162	236663	237026
235161	236610	237016
235136	236608	237009
235110	236607	237008
235106	236604	236998
235103	236593	236992
235098	236591	236991
235088	236579	236960
235076	236572	236942
235071	236527	236894
235070	236501	236887
235069	236500	236873
235059	236499	236860
235056	236488	236820
235032	236434	236801
235029	236391	236799
234961	236388	236795
234959	236377	236793
234939	236347	236765
234934	236335	236759
234908	236325	236753
234907	236318	236744
234904	236304	236736
234860	236291	236732
234857	236290	236721
234852	236289	236715
234850	236264	236709
234846	236261	236704
234842	236200	236676
234826	236174	236674
234805	236170	236672
234776	236162	236663
234775	236143	236610
234774	236139	236608
234771	236112	236607
234769	236092	236604
234755	236088	236593
234734	236072	236591
234729	236071	236579
234720	236067	236572
234703	236029	236527
234693	236022	236501
234679	235992	236500
234668	235955	236499
234666	235945	236488
234664	235941	236434
234618	235935	236391
234608	235916	236388
234532	235905	236377
234530	235894	236347
234526	235893	236335
234499	235892	236325
234498	235888	236318
234497	235879	236304
234483	235863	236291
234425	235862	236290
234388	235827	236289
234368	235823	236264
234317	235820	236261
234312	235808	236204
234308	235805	236200
234290	235786	236174
234268	235785	236170
234252	235770	236162
234245	235765	236143
234244	235754	236139
234238	235742	236117
234214	235741	236112
234213	235740	236092
234208	235729	236088
234189	235719	236072
234187	235716	236071
234186	235715	236067
234185	235702	236029
234161	235680	236022
234157	235666	235992
234152	235663	235955
234139	235659	235945
234134	235652	235941
234109	235647	235935
234105	235605	235919
234097	235581	235916
234051	235561	235905
234044	235549	235894
234018	235532	235893
234007	235531	235892
233978	235524	235888
233971	235501	235879
233969	235494	235863
233966	235456	235862
233938	235450	235827
233935	235440	235823
233908	235421	235820
233907	235419	235808
233894	235415	235805
233867	235414	235786
233840	235406	235785
233832	235405	235770
233820	235402	235765
233816	235400	235754
233798	235389	235742
233794	235385	235741
233782	235327	235740
233780	235322	235729
233771	235314	235719
233768	235310	235716
233751	235302	235715
233750	235283	235702
233736	235275	235666
233731	235266	235663
233689	235236	235659
233685	235230	235652
233682	235228	235647
233681	235224	235605
233680	235196	235581
233679	235191	235561
233677	235179	235549
233651	235168	235532
233643	235162	235531
233626	235161	235524
233621	235136	235501
233614	235134	235494
233606	235110	235456
233605	235106	235450
233572	235103	235440
233567	235098	235421
233559	235088	235419
233544	235076	235415
233543	235071	235414
233542	235070	235406
233532	235069	235405
233530	235059	235402
233513	235056	235400
233509	235032	235389
233507	235029	235385
233504	235017	235327
233490	234961	235322
233461	234959	235314
233420	234939	235310
233408	234934	235302
233404	234908	235283
233384	234907	235275
233374	234904	235266
233357	234860	235236
233353	234857	235230
233311	234852	235228
233262	234850	235224
233257	234846	235196
233256	234842	235191
233252	234826	235179
233251	234805	235168
233246	234776	235162
233245	234775	235161
233242	234774	235136
233208	234771	235134
233207	234769	235110
233201	234755	235106
233186	234734	235103
233140	234729	235098
233136	234720	235088
233132	234703	235076
233114	234693	235071
233107	234687	235070
233078	234679	235069
233064	234668	235059
233063	234666	235056
233043	234664	235032
233036	234639	235029
233020	234618	234961
233007	234614	234959
232991	234608	234952
232960	234584	234939
232945	234574	234934
232934	234572	234908
232931	234532	234907
232901	234530	234904
232893	234527	234892
232891	234526	234860
232863	234525	234857
232848	234499	234852
232846	234498	234850
232841	234497	234846
232829	234483	234842
232828	234425	234826
232811	234409	234805
232799	234392	234776
232787	234388	234775
232781	234368	234774
232757	234317	234771
232750	234312	234769
232742	234308	234755
232734	234290	234734
232721	234268	234729
232716	234252	234720
232715	234245	234703
232714	234244	234693
232713	234238	234687
232698	234226	234679
232686	234220	234668
232668	234214	234666
232639	234213	234664
232636	234208	234639
232634	234189	234618
232631	234187	234614
232617	234186	234608
232604	234185	234584
232597	234161	234574
232585	234157	234572
232579	234152	234532
232575	234141	234530
232565	234139	234527
232562	234136	234526
232558	234134	234525
232551	234109	234499
232537	234106	234498
232536	234105	234497
232513	234100	234483
232497	234097	234425
232484	234069	234409
232467	234051	234392
232458	234045	234388
232456	234044	234368
232445	234042	234317
232443	234018	234312
232436	234007	234308
232433	233978	234290
232422	233971	234268
232388	233969	234252
232386	233966	234245
232375	233938	234244
232373	233935	234238
232366	233908	234226
232358	233907	234220
232351	233894	234214
232343	233867	234213
232337	233840	234208
232305	233832	234189
232288	233824	234187
232268	233820	234186
232256	233816	234185
232243	233798	234161
232223	233794	234157
232220	233782	234152
232202	233780	234141
232197	233771	234139
232194	233768	234136
232185	233751	234134
232181	233750	234109
232180	233736	234106
232177	233731	234105
232154	233689	234100
232142	233685	234097
232141	233682	234069
232123	233681	234051
232121	233680	234045
232106	233679	234044
232090	233677	234042
232080	233651	234018
232040	233643	234011
231984	233626	234007
231983	233621	233978
231955	233614	233971
231925	233606	233969
231911	233605	233966
231908	233572	233938
231898	233567	233935
231890	233559	233908
231884	233544	233907
231854	233543	233894
231819	233542	233867
231799	233532	233840
231798	233530	233832
231797	233513	233824
231791	233509	233820
231781	233507	233816
231778	233504	233798
231777	233490	233794
231736	233461	233782
231731	233420	233780
231728	233408	233771
231710	233404	233768
231706	233384	233751
231705	233374	233750
231697	233357	233736
231688	233353	233731
231674	233311	233689
231655	233271	233685
231654	233262	233682
231652	233257	233681
231651	233256	233680
231647	233252	233679
231643	233251	233677
231611	233246	233651
231610	233245	233643
231600	233242	233626
231560	233209	233621
231555	233208	233614
231543	233207	233606
231529	233201	233605
231526	233186	233572
231507	233140	233567
231500	233136	233559
231491	233132	233544
231464	233114	233543
231456	233107	233542
231446	233078	233532
231401	233064	233530
231400	233063	233513
231362	233054	233509
231335	233043	233507
231291	233036	233504
231289	233020	233490
231288	233007	233461
231285	232991	233420
231282	232960	233408
231281	232945	233404
231253	232934	233384
231246	232931	233374
231232	232901	233357
231197	232893	233353
231193	232891	233311
231191	232869	233271
231162	232863	233262
231159	232848	233257
231158	232847	233256
231154	232846	233252
231151	232842	233251
231144	232841	233246
231140	232839	233245
231136	232829	233242
231131	232828	233209
231119	232820	233208
231113	232811	233207
231110	232799	233201
231105	232787	233186
231088	232781	233140
231044	232757	233136
231025	232750	233132
230960	232742	233114
230929	232734	233107
230921	232721	233078
230902	232716	233064
230900	232715	233063
230873	232714	233054
230849	232713	233043
230847	232698	233036
230841	232693	233020
230835	232686	233007
230816	232668	232991
230779	232639	232960
230777	232636	232945
230756	232634	232934
230740	232631	232931
230733	232617	232901
230720	232604	232893
230711	232597	232891
230699	232585	232863
230680	232579	232848
230676	232575	232847
230643	232565	232846
230642	232562	232842
230641	232558	232841
230631	232551	232839
230623	232537	232838
230613	232536	232829
230603	232513	232828
230586	232497	232820
230557	232484	232811
230556	232467	232799
230544	232458	232787
230523	232456	232781
230517	232445	232757
230513	232443	232750
230507	232436	232742
230504	232433	232734
230503	232422	232721
230471	232388	232716
230452	232387	232715
230449	232386	232714
230433	232375	232713
230429	232373	232698
230404	232366	232693
230399	232358	232686
230392	232351	232668
230383	232343	232639
230376	232337	232636
230364	232305	232634
230358	232288	232631
230348	232268	232617
230340	232256	232604
230338	232243	232597
230336	232223	232585
230332	232220	232579
230320	232202	232575
230305	232197	232565
230294	232194	232562
230293	232185	232558
230292	232181	232551
230281	232180	232537
230278	232177	232536
230268	232154	232513
230257	232142	232497
230234	232141	232484
230167	232123	232467
230152	232121	232458
230103	232106	232456
230095	232090	232445
230092	232080	232443
229985	232041	232436
229950	232040	232433
229918	231984	232422
229896	231983	232388
229837	231955	232387
229800	231954	232386
229776	231925	232375
229770	231911	232373
229691	231908	232366
229669	231898	232358
229651	231890	232351
229640	231884	232343
229638	231854	232337
229636	231819	232305
229608	231799	232288
229523	231798	232268
229444	231797	232256
229342	231791	232243
229320	231781	232223
229289	231778	232220
229282	231777	232202
229280	231736	232197
229278	231731	232194
229277	231728	232185
229210	231710	232181
229180	231706	232180
229165	231705	232177
229141	231697	232154
229133	231688	232142
229125	231674	232141
229100	231655	232123
229092	231654	232121
229055	231652	232106
229005	231651	232090
228994	231647	232080
228963	231643	232041
228949	231611	232040
228923	231610	231984
228921	231600	231983
228906	231560	231955
228872	231555	231954
228763	231543	231925
228762	231529	231911
228730	231526	231908
[truncated: 3,932 more rows]
