# Supplementary material for: Evaluation of Habitat Suitability and Assessment of the Invasion Risk of Water Hyacinth [Eichhornia crassipes (Mart.) Solms] in Global Freshwater Ecosystems
Source: Plants (Basel). 2026 Apr 21;15(8):1279. doi: 10.3390/plants15081279 (PMC13120147; doi:10.3390/plants15081279)
Supplement: Supplementary file 1 [file plants-15-01279-s001.zip › Table S4.1-4.4.xlsx]

## Sheet: No invasion Risk
Table S4.1. List of freshwater lakes having no risk under the currrent and future climate change scenarios SSP2-4.5 and SSP5-8.5 by 2061-2080.
Current	SSP2-4.5	SSP5-8.5
Lake Superior	Lake Superior	Aral Sea
Aral Sea	Aral Sea	Baikal
Baikal	Baikal	Great Bear
Great Bear	Great Bear	Great Slave
Great Slave	Great Slave	Winnipeg
Winnipeg	Winnipeg	Chad
Chad	Chad	Ladoga
Ladoga	Ladoga	Balkhash
Balkhash	Balkhash	Onegh
Onegh	Onegh	Turkana
Turkana	Turkana	Athabasca
Athabasca	Athabasca	Issyk-kul
Issyk-kul	Issyk-kul	Great Salt Lake
Great Salt Lake	Great Salt Lake	Reindeer
Reindeer	Reindeer	Winnipegosis
Winnipegosis	Winnipegosis	Nettiling
Nettiling	Nettiling	Urmia
Urmia	Urmia	Mweru
Mweru	Mweru	Manitoba
Manitoba	Manitoba	Nipigon
Nipigon	Nipigon	Qinghai
Qinghai	Qinghai	Taymyr
Taymyr	Taymyr	Lake of the Woods
Lake of the Woods	Lake of the Woods	Khanka
Khanka	Khanka	Dubawnt
Dubawnt	Dubawnt	Peipus
Peipus	Peipus	Van
Van	Van	Uvs
Uvs	Uvs	Amadjuak
Amadjuak	Amadjuak	Alakol
Alakol	Alakol	Hovs Gol
Hovs Gol	Hovs Gol	Iliamna Lake
Iliamna Lake	Iliamna Lake	Wollaston
Wollaston	Wollaston	Hulun
Hulun	Hulun	Mistassini
Mistassini	Mistassini	Nueltin
Bangweulu	Nueltin	Sivash
Nueltin	Sivash	Na-Mu
Sivash	Na-Mu	Chany
Na-Mu	Chany	Vattern
Chany	Vattern	Baker
Vattern	Baker	Martre
Baker	Martre	Se-lin
Martre	Se-lin	115
Se-lin	115	Chishi
115	Chishi	120
Chishi	120	Hyargas
120	Hyargas	Kasba
Hyargas	Kasba	Claire
Kasba	Claire	Yathkyed
Claire	Yathkyed	Ronge
Yathkyed	Ronge	L'eau Claire
Ronge	L'eau Claire	Rainy Lake
L'eau Claire	Rainy Lake	Sevan
Rainy Lake	Sevan	Vygozero
Sevan	Vygozero	Cree
Vygozero	Cree	Kaghasuk Lake
Cree	Kaghasuk Lake	Har us
Kaghasuk Lake	Har us	143
Har us	143	Inarinjarvi
143	Inarinjarvi	Becharof Lake
Inarinjarvi	Becharof Lake	Lesser Slave
Becharof Lake	Lesser Slave	148
Lesser Slave	148	Eskimo
148	Eskimo	Red Lake (Upper and Lower)
Eskimo	Red Lake (Upper and Lower)	Aberdeen
Red Lake (Upper and Lower)	Aberdeen	Bienville
Aberdeen	Bienville	Paijanne
Bienville	Eyasi	Beloye
Eyasi	Paijanne	Contwoyto
Paijanne	Beloye	Puruvesi
Beloye	Contwoyto	Wholdia
Contwoyto	Granfjarden	Gods
Granfjarden	Puruvesi	Island
Puruvesi	Wholdia	Napaktuluk
Wholdia	Gods	Cha-jih nan-mu-ts'o
Gods	Island	Bosten
Island	Napaktuluk	MacKay
Napaktuluk	Cha-jih nan-mu-ts'o	Tuz
Cha-jih nan-mu-ts'o	Bosten	Topozero
Bosten	MacKay	Orivesi
MacKay	Tuz	Hottah
Tuz	Topozero	191
Topozero	Orivesi	Salton Sea
Orivesi	Hottah	Pjelinen
Hottah	191	Salada
191	Salton Sea	Kara-Bogaz-Gol
Salton Sea	Pjelinen	Nipissing
Pjelinen	Salada	Nonacho
Salada	Kara-Bogaz-Gol	Teshekpuk Lake
Kara-Bogaz-Gol	Nipissing	Playgreen
Nipissing	Nonacho	Haukivesi
Nonacho	Teshekpuk Lake	Tang-je yung-ts'o
Teshekpuk Lake	Playgreen	218
Playgreen	Haukivesi	Hamun-E Saberi
Haukivesi	Tang-je yung-ts'o	Peter Pond
Tang-je yung-ts'o	218	Minto
218	Hamun-E Saberi	South Moose
Hamun-E Saberi	Peter Pond	Aylmer
Peter Pond	Minto	Garry (Lower and Upper)
Minto	South Moose	Segozero
South Moose	Aylmer	Barun-Torey
Aylmer	Garry (Lower and Upper)	232
Garry (Lower and Upper)	Segozero	Simcoe
Segozero	Barun-Torey	Ulungar
Barun-Torey	232	Pyasino
232	Simcoe	Sarykamyshskoye
Simcoe	Ulungar	Dead Sea
Ulungar	Pyasino	Kamininak
Pyasino	Sarykamyshskoye	Sasykkol
Sarykamyshskoye	Dead Sea	Manych oudilo
Dead Sea	Kamininak	Cross
Kamininak	Sasykkol	Gras
Sasykkol	Manych oudilo	253
Manych oudilo	Cross	Ennadai
Cross	Gras	Yang-Cho-Yung
Gras	253	Kulundinskoye
253	Ennadai	263
Ennadai	Yang-Cho-Yung	Kamilukuak
Yang-Cho-Yung	Kulundinskoye	Beysehir
Kulundinskoye	263	Tulemalu
263	Kamilukuak	Evans
Kamilukuak	Beysehir	271
Beysehir	Tulemalu	272
Tulemalu	Evans	Pyaozero
Evans	271	Clinton-Colden
271	272	Big Trout
272	Pyaozero	Dore
Pyaozero	Clinton-Colden	Sakami
Clinton-Colden	Big Trout	St. Joseph
Big Trout	Dore	288
Dore	Sakami	Buyr
Sakami	St. Joseph	Selwyn
St. Joseph	288	Har
288	Buyr	Ai-pi
Buyr	Selwyn	Buffalo
Selwyn	Har	Ngoring
Har	Ai-pi	North Moose
Ai-pi	Buffalo	309
Buffalo	Ngoring	Atlin
Ngoring	North Moose	Ayakkum
Har	309	Scott
North Moose	Atlin	Upemba
309	Ayakkum	Ferguson
Atlin	Scott	Tathlina
Ayakkum	Upemba	317
Scott	Ferguson	South Henik
Upemba	Tathlina	Kaminuriak
Ferguson	317	Natron
Tathlina	South Henik	Churchill
317	Kaminuriak	Angikuni
South Henik	Natron	Deschambault
Kaminuriak	Churchill	Labaz
Natron	Angikuni	Black
Churchill	Deschambault	Artillery
Angikuni	Labaz	Gyaring
Deschambault	Black	Nerpich'ye
Labaz	Artillery	339
Black	Gyaring	Lake Winnebago
Artillery	Nerpich'ye	344
Gyaring	339	Ashuanipi
Nerpich'ye	Lake Winnebago	Keitele
339	344	Malheur Lake
Lake Winnebago	Ashuanipi	Dauphin
344	Keitele	Payne
Ashuanipi	Malheur Lake	Ang-la jen
Keitele	Dauphin	Faguibine
Malheur Lake	Payne	Sandy
Dauphin	Ang-la jen	357
Payne	Faguibine	Razelm
Ang-la jen	Sandy	Granville
Faguibine	357	Snowbird
Sandy	Razelm	Mille Lacs Lake
357	Granville	Trout
Razelm	Snowbird	Manquane
Granville	Mille Lacs Lake	Nasijarvi
Snowbird	Trout	Tehek
Mille Lacs Lake	Manquane	Tebesjuak
Trout	Nasijarvi	Ootsa
Manquane	Tehek	Naknek Lake
Nasijarvi	Tebesjuak	Sevier
Tehek	Ootsa	Lake Tahoe
Tebesjuak	Naknek Lake	Ko-jen
Ootsa	Sevier	T'a-jo
Naknek Lake	Lake Tahoe	Babine
Sevier	Ko-jen	Hjalmaren
Lake Tahoe	T'a-jo	Hall
Ko-jen	Babine	Egridir
T'a-jo	Hjalmaren	Ile-a-la-Crosse
Babine	Hall	Storsjon
Hjalmaren	Egridir	Princess Mary
Hall	Ile-a-la-Crosse	McAlpine Lane
Egridir	Storsjon	398
Ile-a-la-Crosse	Princess Mary	Bois
Storsjon	McAlpine Lane	Markakol'
Princess Mary	398	404
McAlpine Lane	Bois	Montreal
Manyara	Markakol'	406
398	404	Sai li-mu
Bois	Montreal	Hammar
Markakol'	406	Primrose
404	Sai li-mu	Solenoye
Montreal	Hammar	Pyramid Lake
406	Primrose	412
Sai li-mu	Solenoye	Mallery
Hammar	Pyramid Lake	Bluenose
Primrose	412	Atikonak
Solenoye	Mallery	Mills
Pyramid Lake	Bluenose	Joseph
412	Atikonak	Onkivesi
Mallery	Mills	St. Peter
Bluenose	Joseph	Erichsen
Atikonak	Onkivesi	Ubinskoye
Mills	St. Peter	Colville
Joseph	Erichsen	Vozhe
Onkivesi	Ubinskoye	Dall Lake
St. Peter	Colville	Faber
Erichsen	Vozhe	431
Ubinskoye	Dall Lake	Albaniel
Colville	Faber	Keta
Vozhe	431	Kubenskoye
Dall Lake	Albaniel	Pekul'neyskoye
Faber	Keta	Schultz
431	Kubenskoye	Ma-p'ang yung-ts'o
Albaniel	Pekul'neyskoye	Ang-tzu
Keta	Schultz	Kluane
Kubenskoye	Ma-p'ang yung-ts'o	Wharton
Pekul'neyskoye	Ang-tzu	Leech Lake
Schultz	Kluane	451
Ma-p'ang yung-ts'o	Wharton	Molson
Ang-tzu	Leech Lake	455
Kluane	451	456
Wharton	Molson	Bistcho
Leech Lake	455	459
451	456	Goose Lake
Molson	Bistcho	Keller
455	459	Couture
456	Goose Lake	Netsilik
Bistcho	Keller	Karakul
459	Couture	Sredneye Kuyto
Goose Lake	Netsilik	Pinehouse
Keller	Karakul	482
Couture	Sredneye Kuyto	Chukchagirskoye
Netsilik	Pinehouse	484
Karakul	482	Dorsoidong
Sredneye Kuyto	Chukchagirskoye	Teslin
Pinehouse	484	Aubry
482	Dorsoidong	Matagami
Chukchagirskoye	Teslin	Portnyagino
484	Aubry	497
Trout	Matagami	Udyl'
Dorsoidong	Portnyagino	Stuart
Teslin	497	Bolon'
Aubry	Udyl'	Nejanilini
Matagami	Stuart	Naococane
Portnyagino	Bolon'	Cold
497	Nejanilini	Dnestrovskyi
Udyl'	Naococane	Aqqikkol
Stuart	Cold	White Fish
Bolon'	Dnestrovskyi	Tazin
Nejanilini	Aqqikkol	North Caribou
Naococane	White Fish	Pletipi
Cold	Tazin	Yamba
Dnestrovskyi	North Caribou	Migriggyangzham
Aqqikkol	Pletipi	521
White Fish	Yamba	Vodlozero
Tazin	Migriggyangzham	Utah Lake
North Caribou	521	Niangay
Pletipi	Vodlozero	Abhe Bid
Yamba	Utah Lake	Oxford
Migriggyangzham	Niangay	Puulavesi
521	Abhe Bid	Lacha
Vodlozero	Oxford	Bangong
Utah Lake	Puulavesi	Ist'Ifanos
Niangay	Lacha	St. Martin
Abhe Bid	Bangong	Maunoir
Oxford	Ist'Ifanos	Dagze
Puulavesi	St. Martin	Nichicun
Lacha	Maunoir	Cormorant
Bangong	Dagze	Dorgon
Ist'Ifanos	Nichicun	Kushmurun
St. Martin	Cormorant	551
Maunoir	Dorgon	Aksehir
Dagze	Kushmurun	Lake Clark
Nichicun	551	Simard
Cormorant	Aksehir	557
Dorgon	Lake Clark	558
Kushmurun	Simard	Upper Klamath Lake
551	557	Lama
Aksehir	558	564
Lake Clark	Upper Klamath Lake	Okanagan
Simard	Lama	Amisk
557	564	568
558	Okanagan	569
Upper Klamath Lake	Amisk	Goeland
Lama	568	Yellowstone Lake
564	569	Lady Melville
Okanagan	Goeland	Eagle
Amisk	Yellowstone Lake	Shuswap
568	Lady Melville	583
569	Eagle	Lakes Nuyakuk, Tikchik, Chauekuktuli
Goeland	Shuswap	Hardish
Yellowstone Lake	583	Wabush
Lady Melville	Lakes Nuyakuk, Tikchik, Chauekuktuli	Lumajangdong
557	Hardish	593
Eagle	Wabush	Tornetrask
Shuswap	Lumajangdong	597
583	593	607
Lakes Nuyakuk, Tikchik, Chauekuktuli	Tornetrask	Orel'
Hardish	597	Hoh Xil
Wabush	607	612
Lumajangdong	Orel'	Retenue de la Lufira
593	Hoh Xil	Ford
Tornetrask	612	Moosehead Lake
597	Retenue de la Lufira	Tadouie
607	Ford	Swan
Orel'	Moosehead Lake	625
Hoh Xil	Tadouie	628
612	Swan	Dabsan
Retenue de la Lufira	625	Achit
Ford	628	631
Moosehead Lake	Dabsan	Tustumena Lake
Tadouie	Achit	Timiskaming
Swan	631	Belot
625	Tustumena Lake	636
Dian Chi	Timiskaming	Xijir Ulan
628	Belot	Mosquito
Dabsan	636	Hicks
Achit	Xijir Ulan	Boon Tsagaan
631	Mosquito	Clearwater
Tustumena Lake	Hicks	Firedrake
Timiskaming	Boon Tsagaan	P'u-mo-ts'o
Belot	Clearwater	Nantais
636	Firedrake	652
Xijir Ulan	P'u-mo-ts'o	653
Mosquito	Nantais	Siljan
Hicks	652	Gauer
Boon Tsagaan	653	Zeta
Clearwater	Siljan	Manas
Firedrake	Gauer	665
P'u-mo-ts'o	Zeta	666
Nantais	Manas	Sitidgi
652	665	Utikuma
653	666	670
Siljan	Sitidgi	Kungasalakh
Gauer	Utikuma	Smoothstone
Zeta	670	Mogotoyeyo
Manas	Kungasalakh	Kisale
665	Smoothstone	675
666	Mogotoyeyo	La-ang
Sitidgi	Kisale	Bear Lake
Utikuma	675	Vortis-Jarv
670	La-ang	Ngoin
Kungasalakh	Bear Lake	Nowleye
Smoothstone	Vortis-Jarv	Kiskittogisu
Mogotoyeyo	Ngoin	P'ei-k'u t'so
Kisale	Nowleye	Song-kel
675	Kiskittogisu	689
La-ang	P'ei-k'u t'so	691
Bear Lake	Song-kel	Aggikani
Vortis-Jarv	689	694
Ngoin	691	695
Nowleye	Aggikani	696
Kiskittogisu	694	Pangong
P'ei-k'u t'so	695	Pavylon
Song-kel	696	Sturgeon
689	Pangong	St. Francis
691	Pavylon	704
Aggikani	Sturgeon	Beysugskty
694	St. Francis	Nzilo
695	704	North Henik
696	Beysugskty	Uddjaur
Pangong	Nzilo	Big Sand
Pavylon	North Henik	712
Sturgeon	Uddjaur	Yam
St. Francis	Big Sand	Suvasvesi
704	712	Eutsuk
Beysugskty	Yam	Gozha
Nzilo	Suvasvesi	Mille Lacs
North Henik	Eutsuk	720
Uddjaur	Gozha	Surrey
Big Sand	Mille Lacs	724
712	720	Dogai Coring
Yam	Surrey	Marais de Toumbos
Suvasvesi	724	Red Deer
Eutsuk	Dogai Coring	730
Gozha	Marais de Toumbos	Zonag
Mille Lacs	Red Deer	Kiskitto
720	730	734
Surrey	Zonag	Pitz
724	Kiskitto	Hoh Sai
Dogai Coring	734	737
Marais de Toumbos	Pitz	Tyrrell
Red Deer	Hoh Sai	Ta-tse
730	737	Quesnel
Zonag	Tyrrell	749
Kiskitto	Ta-tse	Yli -Kitka
734	Quesnel	752
Pitz	749	753
Hoh Sai	Yli -Kitka	Cumberland
737	752	Cha-pu-yeh ch'a-k'a
Tyrrell	753	Kronotskoye
Ta-tse	Cumberland	Washburn
Quesnel	Cha-pu-yeh ch'a-k'a	Hornavan
749	Kronotskoye	Grandin
750	Washburn	Lake Winnibigoshish
Yli -Kitka	Hornavan	Bustakh
752	Grandin	Carey
753	Lake Winnibigoshish	Walmsley
Cumberland	Bustakh	Brochet
Cha-pu-yeh ch'a-k'a	Carey	Turnor
Kronotskoye	Walmsley	Takla
Washburn	Brochet	Orog
Hornavan	Turnor	Vivi
Grandin	Takla	777
Lake Winnibigoshish	Orog	Yessey
Bustakh	Vivi	Wapawekka
Carey	777	781
Walmsley	Yessey	Pasfield
Brochet	Wapawekka	783
Turnor	781	784
Takla	Pasfield	Debo
Orog	783	Faribault
Vivi	784	Waskaiowaka
777	Debo	Wu-liang-su
Yessey	Faribault	793
Wapawekka	Waskaiowaka	Saitlan
781	Wu-liang-su	Burton
Pasfield	793	796
783	Saitlan	Red Sucker
784	Burton	798
Debo	796	799
Faribault	Red Sucker	803
Waskaiowaka	798	Sachigo
Wu-liang-su	799	Biche
Nerpich'ye	803	Qarun
793	Sachigo	Pyhajarvi
Saitlan	Biche	Plonge
Burton	Qarun	Lixi'Oidain
796	Pyhajarvi	815
Red Sucker	Plonge	Great Bitter
798	Lixi'Oidain	Donggi Cona
799	815	820
803	Great Bitter	Temagam
Sachigo	Donggi Cona	Mingo
Biche	820	Tikshe
Qarun	Temagam	Dalai
Pyhajarvi	Mingo	828
Plonge	Tikshe	830
Lixi'Oidain	Dalai	Waterhen
815	828	838
Great Bitter	830	839
Donggi Cona	Hedesundefj	Yalpug
820	Waterhen	Keret
Temagam	838	Chibougamau
Mingo	839	Pelly
Tikshe	Yalpug	Rockinghorse
Dalai	Keret	Blackwater
828	Chibougamau	Saltaim
830	Pelly	Imuruk Basin
Hedesundefj	Rockinghorse	Opiscoteq
Waterhen	Blackwater	856
838	Saltaim	Lake Sharpe
839	Imuruk Basin	858
Yalpug	Opiscoteq	859
Keret	856	Lovozero
Chibougamau	Lake Sharpe	Lwe Moyne
Pelly	858	Angajurjualuk
Rockinghorse	859	868
Blackwater	Lovozero	869
Saltaim	Lwe Moyne	870
Imuruk Basin	Angajurjualuk	873
Opiscoteq	868	875
856	869	Stevenson
Lake Sharpe	870	879
858	873	Zhalauly
859	875	Burdur
Lovozero	Stevenson	Upper Ugashik Lake
Lwe Moyne	879	Mono Lake
Angajurjualuk	Zhalauly	Lake Nerka
868	Burdur	885
869	Upper Ugashik Lake	Juojarvi
870	Mono Lake	887
873	Lake Nerka	888
875	885	890
Stevenson	Juojarvi	891
879	887	Molochnoye
Zhalauly	888	Femunden
Burdur	890	900
Upper Ugashik Lake	891	Virmasvesi
Mono Lake	Molochnoye	902
Lake Nerka	Femunden	903
885	900	Waswanipi
Juojarvi	Virmasvesi	Shalkar
887	902	Loche
888	903	Minnitaki
890	Waswanipi	Canoe
891	Oneida Lake	Hsu-ju
Molochnoye	Shalkar	Zimbambo
Femunden	Loche	919
900	Minnitaki	Telmen
Virmasvesi	Canoe	Neyato
902	Hsu-ju	922
903	Zimbambo	Dorge
Waswanipi	919	Beaver Hill
Oneida Lake	Telmen	Knee
Shalkar	Neyato	Konnevesi
Loche	922	930
Minnitaki	Dorge	932
Canoe	Beaver Hill	935
Hsu-ju	Knee	Janis Yarvi
Zimbambo	Konnevesi	Leksozero
919	930	Laberge
Telmen	932	Bol'shoye Morskoye
Neyato	935	949
922	Janis Yarvi	Chertovo
Dorge	Leksozero	Assinica
Beaver Hill	Laberge	Inland Lake
Knee	Bol'shoye Morskoye	955
Konnevesi	949	956
930	Chertovo	959
932	Assinica	Malyye Chany
935	Inland Lake	961
Janis Yarvi	955	963
Leksozero	956	Honey Lake
Laberge	959	967
Bol'shoye Morskoye	Malyye Chany	Golodnaya Guba
949	961	971
Chertovo	963	Teletskoye
Assinica	Honey Lake	Whitehills
Inland Lake	967	Guiers
955	Golodnaya Guba	976
956	971	Reed
959	Teletskoye	Shagany
Malyye Chany	Whitehills	Grand
961	Guiers	981
963	976	Sangiyn Dalay
Honey Lake	Reed	Jen-ch'ing hsiu-pu-ts'o
967	Shagany	Ulakh Ulyung
Golodnaya Guba	Grand	Pervoye
971	981	Kallsjon
Teletskoye	Sangiyn Dalay	Namru
Whitehills	Jen-ch'ing hsiu-pu-ts'o	991
Guiers	Ulakh Ulyung	992
976	Pervoye	Utik
Reed	Kallsjon	994
Shagany	Namru	997
Grand	991	MacNaughton
981	992	1000
Sangiyn Dalay	Utik	Tekapo
Jen-ch'ing hsiu-pu-ts'o	994	Talbot
Ulakh Ulyung	997	Tatinnai
Pervoye	MacNaughton	1009
Grand	Lake Winnipesaukee	Lower Ugashik Lake
Kallsjon	1000	Bolshoy Uvat
Namru	Tekapo	1012
991	Talbot	Rossvatnet
992	Tatinnai	Daryacheh-ye Hamun
Utik	1009	1018
994	Lower Ugashik Lake	Mahony
997	Bolshoy Uvat	1022
MacNaughton	1012	Kianta
Lake Winnipesaukee	Rossvatnet	Besnard
1000	Daryacheh-ye Hamun	Garou
Tekapo	1018	Fletcher
Talbot	Mahony	Bolmen
Tatinnai	1022	Evoron
1009	Kianta	Langelmavesi
Lower Ugashik Lake	Besnard	Quagan
Bolshoy Uvat	Garou	Aguas Termales
1012	Fletcher	Chilko
Rossvatnet	Bolmen	1035
Daryacheh-ye Hamun	Evoron	Sid
1018	Langelmavesi	1038
Mahony	Quagan	1040
1022	Aguas Termales	Riou
Kianta	Chilko	Asnen
Besnard	1035	Arkatag
Garou	Sid	1045
Fletcher	1038	1047
Bolmen	1040	1048
Evoron	Riou	Kuchukskoye
Langelmavesi	Asnen	Athapapuskow
Quagan	Arkatag	1055
Aguas Termales	1045	Kiziliashskiy
Chilko	Kabamba	1058
1035	1047	Nilakka
Sid	1048	Wekusko
1038	Kuchukskoye	1063
Daryacheh-ye Hamun	Athapapuskow	Pa-Mu-Ts'o
1040	1055	1067
Riou	Kiziliashskiy	1068
Asnen	1058	1069
Arkatag	Nilakka	1070
1045	Wekusko	Kesagami
Kabamba	1063	1073
1047	Pa-Mu-Ts'o	Last Mountain
1048	1067	Na
Kuchukskoye	1068	Castignon
Athapapuskow	1069	El'ton
1055	1070	Poncheville
Kiziliashskiy	Kesagami	Marjorie
1058	1073	Lac La Croix
Nilakka	Last Mountain	Kukaklek Lake
Wekusko	Na	Agata
1063	Castignon	1093
Pa-Mu-Ts'o	El'ton	1094
1067	Poncheville	Randijaur
1068	Marjorie	Aksayquin
1069	Lac La Croix	1099
1070	Kukaklek Lake	Barrington
Kesagami	Agata	Gordon
1073	1093	1105
Last Mountain	1094	Horton
Na	Randijaur	Weagamow
Castignon	Aksayquin	Neergaure
El'ton	1099	1119
Poncheville	Barrington	1120
Marjorie	Gordon	Aropuk Lake
Lac La Croix	1105	Yambuto
Kukaklek Lake	Horton	Vtoroye
Agata	Weagamow	Walker Lake
1093	Neergaure	Toson
1094	1119	Kivijarvi
Randijaur	1120	Sen-kyuyel
Aksayquin	Aropuk Lake	Kampolombo
1099	Yambuto	1139
Barrington	Vtoroye	Quunnguq
Gordon	Walker Lake	1141
1105	Toson	1144
Horton	Kivijarvi	1147
Weagamow	Sen-kyuyel	Kach
Neergaure	Kampolombo	1150
1119	1139	1151
1120	Quunnguq	Bear
Aropuk Lake	1141	Vermilion Lake
Yambuto	1144	Lake Abert
Vtoroye	1147	1156
Seneca Lake	Kach	Tahoe
Walker Lake	1150	1159
Toson	1151	1160
Kivijarvi	Bear	1161
Sen-kyuyel	Vermilion Lake	1162
Kampolombo	Lake Abert	Dog
1139	1156	Beverly
Quunnguq	Tahoe	1166
1141	1159	1167
1144	1160	Wabigoon
1147	1161	1171
Kach	1162	Sinoe
1150	Dog	Jili
1151	Beverly	1175
Bear	1166	Neyto
Vermilion Lake	1167	Staruman
Lake Abert	Wabigoon	1179
1156	1171	Gusinoye
Tahoe	Sinoe	Nose
1159	Jili	1186
1160	1175	Ozhogino
1161	Neyto	1191
1162	Staruman	1192
Dog	1179	1194
Beverly	Gusinoye	1197
1166	Nose	Aishihik
1167	1186	Devils Lake
Wabigoon	Ozhogino	Tahiryuak
1171	1191	Vanajanselka
Sinoe	1192	1202
Jili	1194	Tai
1175	1197	1208
Neyto	Aishihik	Itchen
Staruman	Devils Lake	Red
1179	Tahiryuak	Chatyr-kel'
Cayuga Lake	Vanajanselka	Pangnikto
Gusinoye	1202	Kokora
Nose	Tai	Acigol
1186	1208	Willow
Ozhogino	Itchen	Pelican
1191	Red	Beaverhill
1192	Chatyr-kel'	1223
1194	Pangnikto	Suonne
1197	Kokora	1225
Aishihik	Acigol	1226
Devils Lake	Willow	1227
Tahiryuak	Pelican	1228
Vanajanselka	Beaverhill	1229
1202	1223	1230
Tai	Suonne	1231
1208	1225	Baralzon
Itchen	1226	Boyd
Red	1227	1234
Chatyr-kel'	1228	Tormemtor
Pangnikto	1229	1237
Kokora	1230	1238
Acigol	1231	Tazlina Lake
Willow	Baralzon	1242
Pelican	Boyd	Mary
Beaverhill	1234	1245
1223	Tormemtor	Lappajarvi
Suonne	1237	1247
1225	1238	Walker
1226	Tazlina Lake	1250
1227	1242	1251
1228	Mary	Savant
1229	1245	Stora Le
1230	Lappajarvi	Meyato
1231	1247	1258
Baralzon	Baringo	1260
Boyd	Walker	Namaycush
1234	1250	1262
Tormemtor	1251	1263
1237	Savant	Harney Lake
1238	Stora Le	1267
Tazlina Lake	Meyato	Curtis
Pyhajarvi	1258	Enemy, lake of the
1242	1260	1274
Mary	Namaycush	Glubokoye
1245	1262	Hansine
Lappajarvi	1263	Baldock
1247	Harney Lake	1279
Baringo	1267	1280
Walker	Curtis	Nadudoturku
1250	Enemy, lake of the	Mu-ts'o-ping-ni
1251	1274	1285
Savant	Glubokoye	Karasor
Stora Le	Hansine	1291
Meyato	Baldock	1292
1258	1279	1294
1260	1280	1296
Namaycush	Nadudoturku	1297
1262	Mu-ts'o-ping-ni	1300
1263	1285	1301
Harney Lake	Karasor	Morari
1267	1291	1303
Curtis	1292	1304
Enemy, lake of the	1294	1305
1274	1296	1306
Glubokoye	1297	1308
Hansine	1300	1313
Baldock	1301	Tanda
1279	Morari	1318
1280	1303	Tiligul'skiy
Nadudoturku	1304	1322
Mu-ts'o-ping-ni	1305	P'a-lung
1285	1306	1325
Karasor	1308	1326
1291	1313	Kuyumazarskoye
1292	Tanda	1328
1294	1318	1332
1296	Tiligul'skiy	1334
1297	1322	Bong
1300	P'a-lung	1337
1301	1325	1338
Morari	1326	1339
1303	Kuyumazarskoye	Shuryshkarskiy
1304	1328	MacDowell
1305	1332	1342
1306	1334	1345
1308	Bong	1347
1313	1337	1348
Tanda	1338	Luran
1318	1339	Delarondo
Tiligul'skiy	Shuryshkarskiy	Crooked
1322	MacDowell	Memar
P'a-lung	1342	1356
1325	1345	Fitri
1326	1347	Wanapitei
Kuyumazarskoye	1348	Kamyshlybas
1328	Luran	1362
1332	Delarondo	1363
1334	Crooked	Barlow
Bong	Memar	Nunavakpak Lake
1337	1356	1366
1338	Fitri	1367
1339	Wanapitei	Deep Rose
Shuryshkarskiy	Kamyshlybas	Calling
MacDowell	1362	1371
1342	1363	1372
1345	Barlow	1373
1347	Nunavakpak Lake	Candle
1348	1366	1376
Luran	1367	Otelnuc
Delarondo	Deep Rose	Hatchett
Crooked	Calling	Soluntakh
Memar	1371	Dogen
1356	1372	1384
Fitri	1373	1385
Wanapitei	Candle	1386
Kamyshlybas	1376	1389
1362	Otelnuc	1390
1363	Hatchett	Nutarawit
Barlow	Soluntakh	Tyrifjorden
Nunavakpak Lake	Dogen	1396
1366	1384	1398
1367	1385	Do
Deep Rose	1386	1401
Calling	1389	Lewis and Clark Lake
1371	1390	Nonvianuk Lake
1372	Nutarawit	1405
1373	Tyrifjorden	1407
Candle	1396	1408
1376	1398	1409
Otelnuc	Do	1411
Hatchett	1401	Minijarvi
Soluntakh	Lewis and Clark Lake	Quartz
Dogen	Nonvianuk Lake	1415
1384	1405	Muskoka
1385	1407	Bei Hulsan
1386	1408	Kayigyalik Lake
1389	1409	Sommen
1390	1411	Hindmarsh
Nutarawit	Minijarvi	Skagern
Tyrifjorden	Quartz	Goose
1396	1415	Wasekamio
1398	Muskoka	1426
Do	Bei Hulsan	Fleur de May
1401	Kayigyalik Lake	1428
Lewis and Clark Lake	Sommen	Campbell
Nonvianuk Lake	Hindmarsh	P'eng-Ts'o
1405	Skagern	1435
1407	Goose	1436
1408	Wasekamio	Randsfjorden
1409	1426	Ab-e Istadeh-ye Moqor
1411	Fleur de May	1442
Minijarvi	1428	1443
Quartz	Campbell	Ingray
1415	P'eng-Ts'o	Bairab
Muskoka	1435	Eber
Bei Hulsan	1436	Adams
Kayigyalik Lake	Randsfjorden	Komango
Sommen	Ab-e Istadeh-ye Moqor	1451
Hindmarsh	1442	1452
Skagern	1443	1453
Goose	Ingray	1456
Wasekamio	Bairab	1458
1426	Eber	1459
Fleur de May	Adams	1463
1428	Komango	1464
Campbell	1451	1466
Orog	1452	1468
P'eng-Ts'o	1453	1469
1435	1456	1472
1436	1458	1476
Randsfjorden	1459	Parent
Ab-e Istadeh-ye Moqor	1463	1480
1442	1464	1481
1443	1466	1482
Ingray	1468	1484
Bairab	1469	1485
Eber	1472	1486
Adams	1476	1487
Komango	Parent	Winefred
1451	1480	1492
1452	1481	1494
1453	1482	Lake Chelan
1456	1484	1502
1458	1485	Sniardwy
1459	1486	1508
1463	1487	Summer Lake
1464	Winefred	1510
Joseph	1492	1513
1466	1494	1514
1468	Lake Chelan	1515
1469	1502	Baunt
1472	Sniardwy	Cildir
1476	1508	1520
Parent	Summer Lake	1523
1480	1510	1524
1481	1513	1525
1482	1514	1527
1484	1515	1528
1485	Baunt	1530
1486	Cildir	1531
1487	1520	1532
Winefred	1523	1533
Pyhajarvi	1524	1534
1492	1525	1536
1494	1527	Kovitskoye
Sebago Lake	1528	1539
Lake Chelan	1530	1540
1502	1531	1541
Sniardwy	1532	1542
1508	1533	1545
Summer Lake	1534	Crean
1510	1536	Kamuchawie
1513	Kovitskoye	Chukoch'ye
1514	1539	1552
1515	1540	Basswood Lake
Baunt	1541	Gas Hure
Cildir	1542	1561
1520	1545	Jekyll
1523	Crean	1564
1524	Kamuchawie	Coeur d'Alene Lake
1525	Chukoch'ye	1568
1527	1552	Nedzheli
1528	Basswood Lake	1571
1530	Gas Hure	1572
1531	1561	1573
1532	Jekyll	1574
1533	1564	Jayko
1534	Coeur d'Alene Lake	Birch
1536	1568	Snasvatnet
Kovitskoye	Nedzheli	1578
1539	1571	1579
1540	1572	1580
1541	1573	Nighthawk
1542	1574	Afrera ye'ch'ew
1545	Jayko	1585
Crean	Birch	1586
Kamuchawie	Snasvatnet	1588
Chukoch'ye	1578	1589
1552	1579	Watterson
Basswood Lake	1580	Ilergytgyn
Gas Hure	Nighthawk	1594
1561	Afrera ye'ch'ew	Kgun Lake
Jekyll	1585	1599
1564	1586	Fish
Coeur d'Alene Lake	1588	Eloygytgyn
1568	1589	Sisipuk
Nedzheli	Watterson	Kiyeng-Kyuyel'
1571	Ilergytgyn	1606
1572	1594	1607
1573	Bolsena	Uyaly
1574	Kgun Lake	Qamanialuk
Jayko	1599	1613
Birch	Fish	Edmund
Snasvatnet	Eloygytgyn	1615
1578	Sisipuk	Flasjon
1579	Kiyeng-Kyuyel'	Chem
1580	1606	1620
Nighthawk	1607	1621
Afrera ye'ch'ew	1608	1622
1585	Uyaly	William
1586	Qamanialuk	1624
1588	1613	Ayan
1589	Edmund	1626
Watterson	1615	1628
Ilergytgyn	Flasjon	Bulmer
1594	Chem	1630
Bolsena	1620	1632
Kgun Lake	1621	1633
1599	1622	1635
Fish	William	1636
Eloygytgyn	1624	1637
Sisipuk	Ayan	Davy
Kiyeng-Kyuyel'	1626	Magadi
1606	1628	1642
1607	Bulmer	Gor'koye
1608	1630	1644
Uyaly	1632	Piltanlor
Qamanialuk	1633	Muritz
1613	1635	Oro
Edmund	1636	1651
1615	1637	1652
Flasjon	Davy	Xiaoxihaiz Shuiku
Chem	Magadi	1654
1620	1642	1655
1621	Gor'koye	1660
1622	1644	1661
William	Piltanlor	1662
1624	Muritz	1664
Ayan	Oro	1665
1626	1651	1666
1628	1652	Petenwell Lake
Bulmer	Xiaoxihaiz Shuiku	1672
1630	1654	Ngami
1632	1655	1674
1633	1660	Temchi
1635	1661	Egg
1636	1662	Jackson Lake
1637	1664	Nunavakanukakslak Lake
Davy	1665	1679
Magadi	1666	Daryacheh-ye Howz Soltan
1642	Petenwell Lake	1681
Gor'koye	1672	1683
1644	Ngami	Suhai
Piltanlor	1674	1685
Muritz	Temchi	Chesuncook Lake
Oro	Egg	1689
1651	Jackson Lake	1690
1652	Nunavakanukakslak Lake	1691
Xiaoxihaiz Shuiku	1679	1692
1654	Daryacheh-ye Howz Soltan	1695
1655	1681	1697
Dongping	1683	1698
1660	Suhai	1699
1661	1685	1700
1662	Chesuncook Lake	Iro
1664	1689	Kistigan
1665	1690	1704
1666	1691	Kagalurpak Lake
Petenwell Lake	1692	Rocky
1672	1695	1707
Ngami	1697	1708
1674	1698	1709
Temchi	1699	1710
Egg	1700	Sobach'ye
Jackson Lake	Iro	1712
Nunavakanukakslak Lake	Kistigan	1713
1679	1704	Lake Poygan
Daryacheh-ye Howz Soltan	Kagalurpak Lake	1715
1681	Rocky	Vyalozero
1682	1707	Virihaure
1683	1708	1719
Suhai	1709	1720
1685	1710	Lake Louise
Chesuncook Lake	Sobach'ye	Inder
1689	1712	1723
1690	1713	1724
1691	Lake Poygan	1725
1692	1715	Narran
1695	Vyalozero	1727
1697	Virihaure	1728
1698	1719	Tasiataq
1699	1720	1730
1700	Lake Louise	1731
Iro	Inder	1732
Kistigan	1723	1734
1704	1724	Malartic
Kagalurpak Lake	1725	Bangdag
Rocky	1727	1737
1707	1728	1738
1708	Tasiataq	Tonskoye
1709	1730	1742
1710	1731	Skilak Lake
Sobach'ye	1732	Nipishich
1712	1734	Big Stone
1713	Malartic	Lake Almanor
Lake Poygan	Bangdag	1751
1715	1737	1754
Vyalozero	1738	1758
Virihaure	Tonskoye	1759
1719	1742	1760
1720	Skilak Lake	Nina Bang
Lake Louise	Nipishich	1763
Inder	Big Stone	1764
1723	Lake Almanor	Huang-ch'i
1724	1751	1766
1725	1754	1767
Narran	1758	1769
1727	1759	Ul'ken-karoy
1728	1760	1772
Tasiataq	Nina Bang	Kabele
1730	1763	1779
1731	1764	1783
1732	Huang-ch'i	1784
1734	1766	1785
Malartic	1767	1786
Bangdag	1769	Bol'sho Yeravnoye
1737	Ul'ken-karoy	1788
1738	1772	Tudakol?
Yambuto	Kabele	Yaggain Canco
Tonskoye	1779	Nau
1742	1783	1792
Skilak Lake	1784	1793
Nipishich	1785	1794
Big Stone	1786	1795
Lake Almanor	Bol'sho Yeravnoye	1796
1751	1788	1799
1754	Tudakol?	Kabwe
1758	Yaggain Canco	Kolmajarvi
1759	Nau	Bangkog
1760	1792	Aru
Nina Bang	1793	Gyeze Caka
1763	1794	1808
1764	1795	Khadzhideyskiy
Huang-ch'i	1796	1811
1766	1799	1812
1767	Kabwe	1814
1769	Kolmajarvi	Little Sachigo
Ul'ken-karoy	Bangkog	1817
1772	Aru	Manitou
Kabele	Gyeze Caka	1819
1779	1808	Vesijarvi
Luzern	Khadzhideyskiy	Sarezskoye
1783	1811	1822
1784	1812	1823
1785	1814	1825
1786	Little Sachigo	1826
Bol'sho Yeravnoye	1817	Lagkor
1788	Manitou	1828
Tudakol?	1819	1829
Yaggain Canco	Vesijarvi	1830
Nau	Sarezskoye	Glafsfj
1792	1822	North Wabasca
1793	1823	1835
1794	1825	1838
1795	1826	Rice
1796	Lagkor	Ercek
1799	1828	Inawashiro ko
Kabwe	1829	1843
Kolmajarvi	1830	1845
Bangkog	Glafsfj	1846
Aru	North Wabasca	1847
Gyeze Caka	1835	1848
1808	1838	1849
Khadzhideyskiy	Rice	1850
1811	Ercek	1852
1812	Inawashiro ko	1854
1814	1843	1855
Little Sachigo	1845	1856
1817	1846	Julian
Manitou	1847	1860
1819	1848	1861
Vesijarvi	1849	1862
Sarezskoye	1850	1863
1822	1852	1864
1823	1854	Periptaveto
1825	1855	Ontojarvi
1826	1856	1870
Lagkor	Julian	Lung Mu
1828	1860	Pal萸캿ozero
1829	1861	Keuruunselka
1830	1862	1876
Glafsfj	1863	1877
North Wabasca	1864	1878
1835	Periptaveto	1879
1838	Ontojarvi	1880
Rice	1870	Kozhozero
Ercek	Lung Mu	1883
Inawashiro ko	Pal萸캿ozero	1884
1843	Keuruunselka	1885
1845	1876	Kilibek
1846	1877	1888
1847	1878	Dogaicoring Quang
1848	1879	1892
1849	1880	Roxen
1850	Kozhozero	1894
1852	1883	1895
1854	1884	1896
1855	1885	1897
1856	Kilibek	Zhandyshalkar
Julian	1888	1899
1860	Dogaicoring Quang	1900
1861	1892	1901
1862	Roxen	1905
1863	1894	1907
1864	1895	1908
Periptaveto	1896	1909
Ontojarvi	1897	Pigeon
1870	Zhandyshalkar	1911
Lung Mu	1899	1912
Pal萸캿ozero	1900	Chikuminuk Lake
Keuruunselka	1901	1917
1876	1905	1918
1877	1907	1919
1878	1908	Kyrosjarvi
1879	1909	Tunnssjoon
1880	Pigeon	1925
Kozhozero	1911	1926
1883	1912	1927
1884	Chikuminuk Lake	1928
1885	1917	1929
Kilibek	1918	1930
1888	1919	1931
Dogaicoring Quang	Kyrosjarvi	1932
1892	Tunnssjoon	1933
Roxen	1925	1934
1894	1926	1935
1895	1927	Brown
1896	1928	Chiuta
1897	1929	Keeley
Zhandyshalkar	1930	1949
1899	1931	Bataklik
1900	1932	1952
1901	1933	1953
1905	1934	Limingen
1907	1935	Argazinskoye
1908	Brown	Myakshinga
1909	Chiuta	Rkiz
Pigeon	Keeley	1964
1911	1949	1965
1912	Bataklik	1966
Chikuminuk Lake	1952	1967
1917	1953	Akkol'
1918	Limingen	Mo-k'o-yu
1919	Argazinskoye	Kuo-mang
Kyrosjarvi	Myakshinga	1972
Tunnssjoon	Rkiz	1973
1925	1964	1976
1926	1965	1977
1927	1966	1978
1928	1967	1980
1929	Akkol'	1981
1930	Mo-k'o-yu	1982
1931	Kuo-mang	Unden
1932	1972	1985
1933	1973	Lake Aleknagik
1934	1976	1988
1935	1977	1989
Brown	1978	Lake Beverley
Chiuta	1980	1992
Keeley	1981	1994
1949	1982	1995
Bataklik	Unden	Syrkovoye
1952	1985	2000
1953	Lake Aleknagik	2001
Har	1988	Imlor
Limingen	1989	Orba
Argazinskoye	Lake Beverley	2007
Myakshinga	1992	2008
Rkiz	1994	2009
1964	1995	2010
1965	Syrkovoye	Flagstaff Lake
1966	2000	2013
1967	2001	2016
Akkol'	Imlor	Sagarych'ye
Mo-k'o-yu	Orba	Yueliang Pao
Kuo-mang	2007	Tursuntskiy Tuman
1972	2008	Memphremegog
1973	2009	2021
1976	2010	2022
1977	Flagstaff Lake	2023
1978	2013	Ka-Shun No-Erh
1980	2016	2026
1981	Sagarych'ye	2027
1982	Yueliang Pao	2028
Unden	Tursuntskiy Tuman	2029
1985	Memphremegog	2031
Lake Aleknagik	2021	Eagle Lake
1988	2022	2033
1989	2023	2034
Lake Beverley	Ka-Shun No-Erh	2040
1992	2026	2041
1994	2027	Gimol Skoye
1995	2028	2044
Syrkovoye	2029	2048
2000	2031	2049
2001	Eagle Lake	2050
Imlor	2033	2051
Orba	2034	Visohisarvi
2007	2040	2055
2008	2041	2057
2009	Gimol Skoye	2058
2010	2044	2059
Flagstaff Lake	2048	Vastenjaure
2013	2049	2061
2016	2050	2064
Sagarych'ye	2051	2065
Yueliang Pao	Visohisarvi	2066
Tursuntskiy Tuman	2055	Grasset
Memphremegog	2057	2068
2021	2058	2070
2022	2059	2074
2023	Vastenjaure	2075
Ka-Shun No-Erh	2061	2076
2026	2064	2077
2027	2065	2078
2028	2066	Dong
2029	Grasset	2081
2031	2068	2082
Eagle Lake	2070	Bul'shoye Toko
2033	2074	2084
2034	2075	2086
2040	2076	2087
2041	2077	2088
Gimol Skoye	2078	2089
2044	Dong	2093
2048	2081	2095
2049	2082	Priest Lake
2050	Bul'shoye Toko	2097
2051	2084	2098
Visohisarvi	2086	2100
2055	2087	2101
2057	2088	2102
2058	2089	Aougoundou
2059	2093	2105
Vastenjaure	2095	2106
2061	Priest Lake	2107
2064	2097	2109
2065	2098	2110
2066	2100	2113
Grasset	2101	2115
2068	2102	Ch'a-erh-ku-t'e
2070	Aougoundou	2117
2074	2105	2118
2075	2106	2119
2076	2107	2120
2077	2109	2121
2078	2110	2122
Dong	2113	2125
2081	2115	2126
2082	Ch'a-erh-ku-t'e	2127
Bul'shoye Toko	2117	2128
2084	2118	2130
2086	2119	2131
2087	2120	2135
2088	2121	2137
2089	2122	2138
2093	2125	2139
2095	2126	2140
Priest Lake	2127	2141
2097	2128	2142
2098	2130	2145
2100	2131	2146
2101	2135	2147
2102	2137	Kishi'karoy
Aougoundou	2138	2149
2105	2139	2150
2106	2140	2151
2107	2141	Oyeren
2109	2142	2158
2110	2145	Takslesluk Lake
2113	2146	2162
2115	2147	Sergazero
Ch'a-erh-ku-t'e	Kishi'karoy	2164
2117	2149	2166
2118	2150	2167
2119	2151	Whitefish Lake
2120	Oyeren	2170
2121	2158	2172
2122	Takslesluk Lake	2174
2125	2162	2176
2126	Sergazero	Lohjanjarvi
2127	2164	2179
2128	2166	2180
2130	2167	2182
2131	Whitefish Lake	2184
2135	2170	2185
2137	2172	Thingvallavain
2138	2174	2187
2139	2176	2188
2140	Lohjanjarvi	2189
2141	2179	2191
2142	2180	2192
2145	2182	2196
2146	2184	2198
2147	2185	2199
Kishi'karoy	Thingvallavain	Waconich
2149	2187	Biylikol
2150	2188	Cam
2151	2189	Tajo-Tzo
Oyeren	2191	2204
2158	2192	2206
Takslesluk Lake	2196	2209
2162	2198	2210
Sergazero	2199	Munduyskoye
2164	Waconich	2212
2166	Biylikol	2214
2167	Cam	2216
Whitefish Lake	Tajo-Tzo	2217
2170	2204	2219
2172	2206	2220
2174	2209	2222
2176	2210	2223
Lohjanjarvi	Munduyskoye	2224
2179	2212	Khanskoye
2180	2214	2227
2182	2216	2231
2184	2217	2233
2185	2219	2235
Thingvallavain	2220	Barkol
2187	2222	2239
2188	2223	2240
2189	2224	2241
2191	Khanskoye	2242
2192	2227	2244
2196	2231	2245
2198	2233	2247
2199	2235	2248
Waconich	Barkol	2249
Biylikol	2239	2250
Cam	2240	Nakten
Tajo-Tzo	2241	Tolbo
2204	2242	2255
2206	2244	2256
2209	2245	2257
2210	2247	2258
Munduyskoye	2248	2259
2212	2249	2260
2214	2250	2262
2216	Nakten	2263
2217	Tolbo	Kuril'skoye
2219	2255	2265
2220	2256	Wabamun
2222	2257	2273
2223	2258	2274
2224	2259	2276
Khanskoye	2260	Ch'a-han no-erh
2227	2262	2278
2231	2263	2279
2233	Kuril'skoye	2282
2235	2265	2284
Barkol	Wabamun	Ebeyty
2239	2273	Hazar
2240	2274	2287
2241	2276	2290
2242	Ch'a-han no-erh	2292
2244	2278	2293
2245	2279	2295
2247	2282	2296
2248	2284	2297
2249	Ebeyty	2298
2250	Hazar	2299
Nakten	2287	2303
Tolbo	2290	2304
2255	2292	2305
2256	2293	2306
2257	2295	2307
2258	2296	2308
2259	2297	Nunavaugaluk Lake
2260	2298	2310
2262	2299	2311
2263	2302	2314
Kuril'skoye	2303	Chiemsee
2265	2304	Peschanoye
Wabamun	2305	2320
Har	2306	2321
2273	2307	Nisser
2274	2308	2323
2276	Nunavaugaluk Lake	2325
Ch'a-han no-erh	2310	2326
2278	2311	Kifukula
2279	2314	2329
2282	Chiemsee	2330
2284	Peschanoye	2331
Ebeyty	2320	2333
Hazar	2321	St. Therese
2287	Nisser	Norra Dellen
2290	2323	2338
2292	2325	2340
2293	2326	2341
2295	Kifukula	2342
2296	2329	Chakachamna Lake
2297	2330	2344
2298	2331	Houghton Lake
2299	2333	2346
Milford Lake	St. Therese	2348
2302	Norra Dellen	2350
2303	2338	2351
2304	2340	2352
2305	2341	2353
2306	2342	2356
2307	Chakachamna Lake	2357
2308	2344	2360
Nunavaugaluk Lake	Houghton Lake	2361
2310	2346	2363
2311	2348	2365
2314	2350	2366
2315	2351	2367
Chiemsee	2352	2368
Peschanoye	2353	2370
2320	2356	2371
2321	2357	2372
Nisser	Glan	2374
2323	2360	2375
2325	2361	2376
2326	2363	2379
Kifukula	2365	2384
2329	2366	2385
2330	2367	2386
2331	2368	2387
2333	2370	2388
St. Therese	2371	2390
Norra Dellen	2372	2391
2338	2374	2392
2340	2375	2394
2341	2376	2397
2342	2379	2399
Chakachamna Lake	2384	2400
2344	2385	2401
Houghton Lake	2386	2402
2346	2387	Lake Brooks
2348	2388	2404
2350	2390	2405
2351	2391	2406
2352	2392	2408
2353	2394	2409
2356	2397	2411
2357	2399	2412
Glan	2400	2413
2360	2401	2415
2361	2402	Vigorritis
2363	Lake Brooks	2418
2365	2404	2419
2366	2405	2420
2367	2406	2421
2368	2408	2422
2370	2409	2425
2371	2411	2426
2372	2412	2427
2374	2413	2428
2375	2415	Cass Lake
2376	Vigorritis	2431
2379	2418	2432
2384	2419	2435
2385	2420	2436
2386	2421	2438
2387	2422	Torch Lake
2388	2425	2440
2390	2426	2441
2391	2427	2444
2392	2428	2447
2394	Cass Lake	2448
2397	2431	2450
2399	2432	2451
2400	2435	2452
2401	2436	2453
2402	2438	Lake Chippewa
Lake Brooks	Torch Lake	2458
2404	2440	2459
2405	2441	2462
2406	2444	2463
2408	2447	2464
2409	2448	2466
2411	2450	Melkoye
2412	2451	Lake Grosvenor
2413	2452	2470
2415	2453	2471
Vigorritis	Lake Chippewa	2472
2418	2458	2473
2419	2459	2475
2420	2462	2477
2421	2463	2480
2422	2464	2483
2425	2466	2485
2426	Melkoye	2487
2427	Lake Grosvenor	Tavolzhan
2428	2470	2489
Cass Lake	2471	2491
2431	2472	Horgon
2432	2473	2493
2435	2475	2494
2436	2477	2495
2438	2480	2497
Torch Lake	2483	2498
2440	2485	2499
2441	2487	2500
2444	Tavolzhan	2501
2447	2489	2503
2448	2491	2506
2450	Horgon	2507
2451	2493	2509
2452	2494	2510
2453	2495	2511
Lake Chippewa	2497	2513
2458	2498	Lagarfljoi
2459	2499	2519
2462	2500	2520
2463	2501	2521
2464	2503	2522
2466	2506	2523
Melkoye	2507	2524
Lake Grosvenor	2509	2525
2470	2510	2526
2471	2511	2527
2472	2513	2528
2473	Lagarfljoi	2531
2475	2519	2534
2477	2520	2535
2480	2521	2537
2483	2522	2540
2485	2523	2541
2487	2524	2542
Tavolzhan	2525	Imuruk Lake
2489	2526	2544
2491	2527	2545
Horgon	2528	Dayan
2493	2531	2549
2494	2534	2552
2495	2535	2555
2497	2537	2556
2498	2540	2557
2499	2541	2560
2500	2542	2561
2501	Imuruk Lake	2562
2503	2544	2563
2506	2545	2565
2507	Dayan	2567
2509	2549	2569
2510	2552	2570
2511	2554	2573
2513	2555	2574
Lagarfljoi	2556	2575
2519	2557	Pechenezhkoye
2520	2560	2579
2521	2561	2580
2522	2562	2581
2523	2563	2582
2524	2565	2584
2525	2567	2589
2526	2569	2591
2527	2570	2594
2528	2573	2595
2531	2574	Kegum Kagati Lake
2534	2575	2598
2535	Pechenezhkoye	2599
2537	2579	2601
2540	2580	2602
2541	2581	2603
2542	2582	2604
Imuruk Lake	2584	2605
2544	2589	2607
2545	2591	2609
Dayan	2594	2610
2549	2595	2611
2552	Kegum Kagati Lake	2613
2554	2598	2614
2555	2599	2615
2556	2601	Storovan
2557	2602	2621
2560	2603	2622
2561	2604	2623
2562	2605	2624
2563	2607	2625
2565	2609	Ik
2567	2610	2628
2569	2611	2630
2570	2613	2631
2573	2614	2632
2574	2615	2633
2575	Storovan	2634
Pechenezhkoye	2621	2635
2579	2622	2636
2580	2623	2637
2581	2624	2638
2582	2625	2639
2583	Ik	2640
2584	2628	2642
2589	2630	2644
2591	2631	2647
2594	2632	Mooselookmeguntic Lake
2595	2633	Charlotte
Kegum Kagati Lake	2634	2654
2598	2635	Tetlin Lake
2599	2636	2656
2601	2637	2658
2602	2638	2659
2603	2639	2660
2604	2640	2661
2605	2642	2662
2607	2644	2663
2609	2647	2664
2610	Mooselookmeguntic Lake	2665
2611	Charlotte	2667
2613	2654	2668
2614	Tetlin Lake	Nunavakanuk Lake
2615	2656	2670
Storovan	2658	2671
2621	2659	2672
2622	2660	2673
2623	2661	2675
2624	2662	2676
2625	2663	2677
Ik	2664	2678
2628	2665	2679
2630	2667	2682
2631	2668	2685
2632	Nunavakanuk Lake	2686
2633	2670	2687
2634	2671	2691
2635	2672	2692
2636	2673	2695
2637	2675	2696
2638	2676	2697
2639	2677	2699
2640	2678	2700
2642	2679	2701
2644	2682	2702
2647	2685	2703
Mooselookmeguntic Lake	2686	2706
Charlotte	2687	2707
2654	2691	2708
Tetlin Lake	2692	2709
2656	2695	2710
2658	2696	2712
2659	2697	2714
2660	2699	2716
2661	2700	2717
2662	2701	2719
2663	2702	2720
2664	2703	2721
2665	2706	2722
2667	2707	2723
2668	2708	2725
Nunavakanuk Lake	2709	2726
2670	2710	2731
2671	2712	2732
2672	2714	2733
2673	2716	2735
2675	2717	2740
2676	2719	2741
2677	2720	2742
2678	2721	2746
2679	2722	2747
2682	2723	2748
2685	2725	2749
2686	2726	2750
2687	2731	2752
2691	2732	2753
2692	2733	2755
2695	2735	Deer
2696	2740	2760
2697	2741	2761
2699	2742	2763
2700	2746	2764
2701	2747	2765
2702	2748	2766
2703	2749	Rathbun Lake
2706	2750	2768
2707	2752	2769
2708	2753	2770
2709	2755	2771
2710	Deer	2773
2712	2760	2774
2714	2761	2775
2716	2763	2778
2717	2764	2780
2719	2765	2781
2720	2766	2782
2721	Rathbun Lake	2783
2722	2768	2786
2723	2769	2788
2725	2770	2789
2726	2771	2791
2731	2773	2792
2732	2774	2793
2733	2775	2794
2735	2778	2795
2740	2780	2796
2741	2781	2797
2742	2782	2798
2746	2783	West Grand Lake
2747	2786	2801
2748	2788	2802
2749	2789	2803
2750	2791	2805
2752	2792	2806
2753	2793	2808
2755	2794	2809
Deer	2795	2810
2760	2796	Lake Charlevoix
2761	2797	2813
2763	2798	2814
2764	West Grand Lake	2815
2765	2801	2816
2766	2802	2817
Rathbun Lake	2803	2818
2768	2805	2819
2769	2806	2820
2770	2808	2821
2771	2809	2822
2773	2810	2823
2774	Lake Charlevoix	2826
2775	2813	2827
2778	2814	2828
2780	2815	2831
2781	2816	2832
2782	2817	2836
2783	2818	2837
2786	2819	Klutina Lake
2788	2820	2840
2789	2821	Theodore Roosevelt Lake
2791	2822	2843
2792	2823	2844
2793	2826	2846
2794	2827	2847
2795	2828	2849
2796	2831	2851
2797	2832	2852
2798	2836	2853
West Grand Lake	2837	2857
2801	Klutina Lake	2858
2802	2840	2859
2803	Theodore Roosevelt Lake	2861
2805	2843	2862
2806	2844	2864
2808	2846	2865
2809	2847	2867
2810	2849	2868
Lake Charlevoix	2851	2869
2813	2852	2871
2814	2853	2872
2815	2857	2873
2816	2858	2874
2817	2859	2877
2818	2861	2878
2819	2862	2879
2820	2864	2880
2821	2865	2881
2822	2867	2882
2823	2868	2883
2826	2869	2884
2827	2871	2885
2828	2872	2886
2831	2873	2887
2832	2874	2890
2836	2877	2891
2837	2878	2892
Klutina Lake	2879	2893
2840	2880	2895
Theodore Roosevelt Lake	2881	Shchuch'ye
2843	2882	2897
2844	2883	2899
2846	2884	2900
2847	2885	2902
2849	2886	2904
2851	2887	2905
2852	2890	Amungen
2853	2891	2908
2857	2892	2910
2858	2893	2911
2859	2895	2912
2861	Shchuch'ye	2915
2862	2897	2916
2864	2899	2918
2865	2900	2920
2867	2902	2923
2868	2904	2925
2869	2905	2926
2871	Amungen	Mullet Lake
2872	2908	2931
2873	2910	2932
2874	2911	2933
2877	2912	2934
2878	2915	2935
2879	2916	2937
2880	2918	2940
2881	2920	2941
2882	2923	2942
2883	2925	2944
2884	2926	2945
2885	Mullet Lake	2946
2886	2931	2947
2887	2932	2948
2890	2933	2950
2891	2934	2951
2892	2935	2953
2893	2937	2954
2895	2940	Uvil'dy
Shchuch'ye	2941	2957
2897	2942	2958
2899	2944	2959
2900	2945	2960
2902	2946	2962
2904	2947	2963
2905	2948	2966
Amungen	2950	2967
2908	2951	2969
2910	2953	2970
2911	2954	2972
2912	Uvil'dy	2974
2913	2957	2975
2915	2958	2976
2916	2959	2977
2918	2960	Burt Lake
2920	2962	2982
2922	2963	2983
2923	2966	2984
2925	2967	2985
2926	2969	2986
Mullet Lake	2970	2987
2931	2972	2989
2932	2974	2993
2933	2975	2994
2934	2976	2995
2935	2977	2996
2937	Burt Lake	2997
2940	2982	2998
2941	2983	2999
2942	2984	3000
2944	2985	3001
2945	2986	3002
2946	2987	3005
2947	2989	3006
2948	2993	3008
2950	2994	3009
2951	2995	3010
2953	2996	3011
2954	2997	3012
Uvil'dy	2998	3014
2957	2999	Turtle Flambeau Flowage
2958	3000	3016
2959	3001	3017
2960	3002	3020
2962	3005	3021
2963	3006	3022
2966	3008	3023
2967	3009	3024
2969	3010	3026
2970	3011	3031
2972	3012	3032
2974	3014	3033
2975	Turtle Flambeau Flowage	3034
2976	3016	3035
2977	3017	3036
Burt Lake	3020	Agassiz Pool
2982	3021	3039
2983	3022	3040
2984	3023	3042
2985	3024	3043
2986	3026	3044
2987	3031	3045
2989	3032	3046
2993	3033	3047
2994	3034	Arhymot Lake
2995	3035	3049
2996	3036	Lake Minchumina
2997	Agassiz Pool	3052
2998	3039	3054
2999	3040	3055
3000	3042	3056
3001	3043	3057
3002	3044	3058
3005	3045	Kuyal'nitskiy
3006	3046	3061
3008	3047	3063
3009	Arhymot Lake	3067
3010	3049	3068
3011	Lake Minchumina	3069
3012	3052	3070
3014	3054	3071
Turtle Flambeau Flowage	3055	3072
3016	3056	3073
3017	3057	3077
3020	3058	3078
3021	Kuyal'nitskiy	3079
3022	3061	3080
3023	3063	3082
3024	3067	3083
3026	3068	3084
Fontana Lake	3069	3087
3031	3070	3088
3032	3071	3089
3033	3072	3090
3034	3073	3091
3035	3077	3092
3036	3078	3093
Agassiz Pool	3079	3095
3039	3080	3096
3040	3082	3097
3042	3083	3101
3043	3084	3102
3044	3087	3103
3045	3088	3105
3046	3089	3106
3047	3090	3107
Arhymot Lake	3091	3108
3049	3092	3110
Lake Minchumina	3093	3111
3052	3095	3113
3054	3096	Ness
3055	3097	3115
3056	3101	3116
3057	3102	3117
3058	3103	3118
Kuyal'nitskiy	3105	3120
3061	3106	3123
3063	3107	3125
3066	3108	3126
3067	3110	3128
3068	3111	3129
3069	3113	3130
3070	Ness	3131
3071	3115	3133
3072	3116	3134
3073	3117	3135
3077	3118	3136
3078	3120	3139
3079	3123	3140
3080	3125	3141
3082	3126	3142
3083	3128	3143
3084	3129	3144
3087	3130	3145
3088	3131	3146
3089	3133	3147
3090	3134	3148
3091	3135	3154
3092	3136	3156
3093	3139	3157
3095	3140	3158
3096	3141	3160
3097	3142	3161
3101	3143	3162
3102	3144	3163
3103	3145	3165
3105	3146	3166
3106	3147	3167
3107	3148	3168
3108	3154	3169
3110	3156	3170
3111	3157	3171
3113	3158	3172
Ness	3160	3173
3115	3161	3174
3116	3162	3178
3117	3163	3180
3118	3165	3181
3120	3166	3184
3123	3167	3185
3125	3168	3186
3126	3169	3187
3128	3170	3188
3129	3171	3190
3130	3172	3191
3131	3173	3192
3133	3174	3193
[truncated: 47,891 more rows]

## Sheet: Stable invasion risk
Table S4.2. List of lakes having stable invasion risk under the global climate cahnge and environmental condition
S. No.	SSP2-4.5	SSP5-8.5
1	Lake Huron	Lake Huron
2	Lake Michigan	Lake Michigan
3	T'ana	T'ana
4	Lake Champlain	Lake Champlain
5	Vanern	Vanern
6	Rukwa	Rukwa
7	54863	54863
8	Lake Ontario	Lake Ontario
9	54844	54844
10	Balaton	Balaton
11	54775	54775
12	Lano	Lano
13	Lake Erie	Lake Erie
14	Lake Saint Clair	Lake Saint Clair
15	Malawi	Malawi
16	Victoria	Victoria
17	54933	54933
18	55025	55025
19	Kitangiri	Kitangiri
20	2129	2129
21	4861	4861
22	55100	55100
23	Alaotra	Alaotra
24	Caspian Sea	Caspian Sea
25	1993	1993
26	Wangen Lachen	Wangen Lachen
27	3273	3273
28	4769	4769
29	55001	55001
30	54866	54866
31	Tanganyika	Tanganyika
32	1716	1716
33	2132	2132
34	3461	3461
35	54882	54882
36	55623	55623
37	54736	54736
38	54749	54749
39	260	260
40	Chilwa	Chilwa
41	54774	54774
42	54821	54821
43	54765	54765
44	54686	54686
45	2961	2961
46	3947	3947
47	3982	3982
48	6686	8534
49	8534	10462
50	10462	54782
51	54782	55240
52	55642	55642
53	54968	54968
54	453	453
55	Ohrid	Ohrid
56	55052	55052
57	55212	55212
58	Fuxian	Fuxian
59	54714	54714
60	Lake Kemp	Lake Kemp
61	3004	3004
62	3364	3364
63	3458	3458
64	4081	4081
65	4260	4260
66	4703	4703
67	4704	4704
68	4746	4746
69	5907	5907
70	6340	6340
71	7361	7361
72	7920	7814
73	8206	7920
74	8573	8206
75	9053	8573
76	10661	9053
77	52263	10661
78	53469	52263
79	53833	53469
80	55076	53833
81	55174	55076
82	55358	55174
83	55401	55358
84	55422	55401
85	55430	55422
86	55466	55430
87	55516	55466
88	55518	55516
89	55697	55518
90	Edward	55697
91	Neusiedl	Edward
92	54710	Neusiedl
93	54727	54710
94	54971	54727
95	Albert	54971
96	Erh	Albert
97	Malombe	Erh
98	2730	Malombe
99	55069	2730
100	55290	55069
101	55480	55290
102	54707	55480
103	54676	54707
104	Wakatipu	54676
105	2538	Wakatipu
106	3749	2538
107	4111	3749
108	4219	4111
109	4225	4219
110	5054	4225
111	6151	5054
112	8101	6151
113	55209	8101
114	55256	55209
115	55270	55256
116	55368	55270
117	55433	55368
118	Danau Paniai	55433
119	Indawngy	Danau Paniai
120	54729	Indawngy
121	Bodensee	54729
122	Prespa	Bodensee
123	1206	Prespa
124	2354	1206
125	6182	2354
126	54996	6182
127	55164	54996
128	55173	55164
129	Weishan	55173
130	55032	Weishan
131	Neuchatel	55032
132	Danau Sentarum	Neuchatel
133	2787	Danau Sentarum
134	54847	2787
135	54938	54847
136	55022	54938
137	54747	55022
138	Kwania	54747
139	54886	Kwania
140	55010	54886
141	55179	55010
142	54755	55179
143	Wanaka	54755
144	Lomond	Wanaka
145	54904	Lomond
146	54969	54904
147	55167	54969
148	54716	55167
149	54764	54716
150	54831	54764
151	55062	54831
152	55099	55062
153	54681	55099
154	54988	54681
155	55189	54988
156	54741	55189
157	54690	54741
158	54810	54690
159	54792	54810
160	54801	54792
161	54713	54801
162	Harrison	54713
163	Limfjorden	Harrison
164	54785	Limfjorden
165	54688	54785
166	54754	54688
167	54725	54754
168	Taupo	54725
169	Abaya	Taupo
170	Kyoga	Abaya
171	Lake Victoria	Kyoga
172	Nicaragua	Lake Victoria
173	Boeng Tonle Chhma	Nicaragua
174	Tai	Boeng Tonle Chhma
175	Kivu	Tai
176	Poyang	Kivu
177	Mai-Ndombe	Poyang
178	101	Mai-Ndombe
179	Hongze	101
180	Lake Okeechobee	Hongze
181	Danau Toba	Lake Okeechobee
182	Chapala	Danau Toba
183	175	Chapala
184	Managua	175
185	204	Managua
186	Bay	204
187	210	Bay
188	230	210
189	Chao	230
190	235	Chao
191	Izabal	235
192	Tumba	Izabal
193	257	Tumba
194	Biwa-ko	257
195	Murray	Biwa-ko
196	Gaoyou	Murray
197	293	Gaoyou
198	305	293
199	Geneva	305
200	Danau Towuti	Geneva
201	349	Danau Towuti
202	385	349
203	388	385
204	418	388
205	Ziway	418
206	Pulicat	Ziway
207	478	Pulicat
208	Neagh	478
209	485	Neagh
210	Danau Poso	485
211	Scutari	Danau Poso
212	492	Scutari
213	Pool Malebo	492
214	Garda	Pool Malebo
215	507	Garda
216	Liangzi	507
217	535	Liangzi
218	Longgan	535
219	547	Longgan
220	Vambanad	547
221	Ch'Amo	Vambanad
222	Cuitzeo	Ch'Amo
223	Shala	Cuitzeo
224	St. Lucia	Shala
225	Dongting	St. Lucia
226	Daguan	Dongting
227	Iznik	Daguan
228	642	Iznik
229	Guntersville Lake	642
230	George	Guntersville Lake
231	701	George
232	Hong	701
233	722	Hong
234	Enriquillo	722
235	Onangue	Enriquillo
236	Lake Maurepas	Onangue
237	Calcasieu Lake	Lake Maurepas
238	759	Calcasieu Lake
239	Grand Lake	759
240	Shijiu	Grand Lake
241	Corangamite	Shijiu
242	814	Corangamite
243	Taal	814
244	Abiyata	Taal
245	Lake Salvador	Abiyata
246	Watts Bar Lake	Lake Salvador
247	Old Hickory Lake	Watts Bar Lake
248	White Lake	Old Hickory Lake
249	895	White Lake
250	Chickamauga Lake	895
251	Windsor	Chickamauga Lake
252	Lake George	Windsor
253	938	Lake George
254	947	938
255	Maggiore	947
256	Norris Lake	Maggiore
257	970	Norris Lake
258	980	970
259	Ge	980
260	1015	Ge
261	Martin Lake	1015
262	1049	Martin Lake
263	Pickwick Lake	1049
264	Chambri	Pickwick Lake
265	Corrib	Chambri
266	1064	Corrib
267	Bisina	1064
268	1082	Bisina
269	Machona	1082
270	Junshan	Machona
271	Lake Tawakoni	Junshan
272	Danau Matano	Lake Tawakoni
273	Kus	Danau Matano
274	Langano	Kus
275	Lake Mattamuskeet	Langano
276	Clear Lake	Lake Mattamuskeet
277	Tiberias	Clear Lake
278	Kasumiga-ura	Tiberias
279	1212	Kasumiga-ura
280	Ulubat	1212
281	1256	Ulubat
282	Wellington	1256
283	1268	Wellington
284	Po	1268
285	Djenpang	Po
286	Nokoue	Djenpang
287	Como	Nokoue
288	Lake Sinclair	Como
289	Mainit	Lake Sinclair
290	1317	Mainit
291	Wright Patman Lake	1317
292	1335	Wright Patman Lake
293	Oolagahl Lake	1335
294	Weiss Lake	Oolagahl Lake
295	Futou	Weiss Lake
296	Caimane	Futou
297	Lake Kissimmee	Caimane
298	Danau Romberbai	Lake Kissimmee
299	1378	Danau Romberbai
300	Lake Dardanelle	1378
301	High Rock Lake	Lake Dardanelle
302	1394	High Rock Lake
303	Douglas Lake	1394
304	Barricaloa	Douglas Lake
305	Wabu	Barricaloa
306	Nanyi	Wabu
307	Luoma	Nanyi
308	Danau Ranau	Luoma
309	1437	Danau Ranau
310	1448	1437
311	1471	1448
312	1473	1471
313	1475	1473
314	1478	1475
315	Atitla	1478
316	1483	Atitla
317	Lake Apopka	1483
318	1496	Lake Apopka
319	Piso	1496
320	Cherokee Lake	Piso
321	Chang	Cherokee Lake
322	Derg	Chang
323	Erne	Derg
324	Trasimeno	Erne
325	Vaccares	Trasimeno
326	1558	Vaccares
327	1566	1558
328	Yangcheng	1566
329	1601	Yangcheng
330	Peten Itza	1601
331	Poelela	Peten Itza
332	Saumatre	Poelela
333	Daye	Saumatre
334	Istokpoga Lake	Daye
335	Naivasha	Istokpoga Lake
336	Chengdong	Naivasha
337	1667	Chengdong
338	1668	1667
339	Danau Singkarak	1668
340	Ree	Danau Singkarak
341	1744	Ree
342	Wuchang	1744
343	Rweru	Wuchang
344	1778	Rweru
345	Carlyle Lake	1778
346	Danau Sentani	Carlyle Lake
347	Fort Gibson Lake	Danau Sentani
348	1816	Fort Gibson Lake
349	Fort Loudoun Lake	1816
350	1858	Fort Loudoun Lake
351	Ihotry	1858
352	Wu	Ihotry
353	1886	Wu
354	Caddo Lake	1886
355	Danau Manindjau	Caddo Lake
356	1903	Danau Manindjau
357	Semajang	1903
358	1906	Semajang
359	Trikhonis	1906
360	Lake Shelbyville	Trikhonis
361	Valli di Comacchio	Lake Shelbyville
362	Wisdom	Valli di Comacchio
363	Lake Conroe	Wisdom
364	Lake Washington	Lake Conroe
365	1961	Lake Washington
366	Zhangdu	1961
367	1990	Zhangdu
368	Nakuwa	1990
369	1999	Nakuwa
370	2004	1999
371	Pueblo Viejo	2004
372	2014	Pueblo Viejo
373	2030	2014
374	2035	2030
375	2037	2035
376	B. Everett Jordan Lake	2037
377	2052	B. Everett Jordan Lake
378	2056	2052
379	2069	2056
380	2071	2069
381	2085	2071
382	2091	2085
383	Wular	2091
384	2104	Wular
385	2114	2104
386	Awasa	2114
387	2136	Awasa
388	Rend Lake	2136
389	2154	Rend Lake
390	Chang Dang	2154
391	Corte	Chang Dang
392	2161	Corte
393	Melintang	2161
394	Millwood Lake	Melintang
395	2175	Millwood Lake
396	2181	2175
397	Tames	2181
398	2193	Tames
399	Catahoula Lake	2193
400	2207	Catahoula Lake
401	2213	2207
402	2225	2213
403	2232	2225
404	Kinkony	2232
405	2272	Kinkony
406	2275	2272
407	2283	2275
408	J. Percy Priest Lake	2283
409	2289	J. Percy Priest Lake
410	2301	2289
411	Lake Hudson	2301
412	Ihema	Lake Hudson
413	2316	Ihema
414	Sibayi	2316
415	2328	Sibayi
416	2332	2328
417	Burigi	2332
418	Wateree Lake	Burigi
419	Ichkeul	Wateree Lake
420	2362	Ichkeul
421	2369	2362
422	2373	2369
423	Ch'eng	2373
424	Naujan	Ch'eng
425	Tohopekaliga Lake	Naujan
426	2383	Tohopekaliga Lake
427	2389	2383
428	2393	2389
429	2407	2393
430	Possum Kingdom Lake	2407
431	2423	Possum Kingdom Lake
432	2424	2423
433	Tenkiller Ferry Lake	2424
434	2434	Tenkiller Ferry Lake
435	2442	2434
436	2443	2442
437	Lake O' the Pines	2443
438	2454	Lake O' the Pines
439	2456	2454
440	2467	2456
441	2474	2467
442	2476	2474
443	2478	2476
444	Catemaco	2478
445	2496	Catemaco
446	2502	2496
447	2514	2502
448	Lake Anna	2514
449	2532	Lake Anna
450	2536	2532
451	Crescent Lake	2536
452	2546	Crescent Lake
453	2553	2546
454	2558	2553
455	2566	2558
456	Volvi	2566
457	2572	Volvi
458	2576	2572
459	2585	2576
460	2586	2585
461	2592	2586
462	2612	2592
463	Lake Harris	2612
464	2618	Lake Harris
465	2641	2618
466	2645	2641
467	2646	2645
468	2649	2646
469	2651	2649
470	2652	2651
471	2683	2652
472	2684	2683
473	2689	2684
474	2693	2689
475	2724	2693
476	2734	2724
477	2737	2734
478	2738	2737
479	Thau	2738
480	2751	Thau
481	Phelps Lake	2751
482	Kaw Lake	Phelps Lake
483	2833	Kaw Lake
484	2834	2833
485	2839	2834
486	2850	2839
487	2854	2850
488	2876	2854
489	Rough River Lake	2876
490	2894	Rough River Lake
491	Grenada Lake	2894
492	Monroe Lake	Grenada Lake
493	2903	Monroe Lake
494	2914	2903
495	2917	2914
496	2928	2917
497	2939	2928
498	2943	2939
499	Allatoona Lake	2943
500	2965	Allatoona Lake
501	2971	2965
502	Lac des Allemands	2971
503	2991	Lac des Allemands
504	3013	2991
505	3025	3013
506	3028	3025
507	3037	3028
508	3041	3037
509	3050	3041
510	3062	3050
511	3074	3062
512	3086	3074
513	3094	3086
514	3098	3094
515	3100	3098
516	3124	3100
517	3127	3124
518	3152	3127
519	Iseo	3152
520	3155	Iseo
521	3159	3155
522	3175	3159
523	3179	3175
524	3183	3179
525	3189	3183
526	3196	3189
527	3198	3196
528	Danau Tawar	3198
529	3208	Danau Tawar
530	3223	3208
531	Lake Verret	3223
532	3262	Lake Verret
533	Bayou D'Arbonne Lake	3262
534	3284	Bayou D'Arbonne Lake
535	3291	3284
536	3294	3291
537	Lake Bistineau	3294
538	3322	Lake Bistineau
539	3350	3322
540	3353	3350
541	3354	3353
542	3362	3354
543	3370	3362
544	3387	3370
545	3410	3387
546	3424	3410
547	3426	3424
548	3429	3426
549	3433	3429
550	3435	3433
551	3439	3435
552	3457	3439
553	3462	3457
554	3463	3462
555	3479	3463
556	3496	3479
557	3498	3496
558	3501	3498
559	3512	3501
560	3532	3512
561	3550	3532
562	3560	3550
563	3563	3560
564	3569	3563
565	3574	3569
566	3579	3574
567	3582	3579
568	3592	3582
569	Bosumtwi	3592
570	Kachira	Bosumtwi
571	3725	Kachira
572	3727	3725
573	3735	3727
574	3756	3735
575	3757	3756
576	3762	3757
577	3763	3762
578	3777	3763
579	3779	3777
580	3791	3779
581	3799	3791
582	3800	3799
583	3819	3800
584	3821	3819
585	3827	3821
586	3838	3827
587	3848	3838
588	3856	3848
589	3858	3856
590	3873	3858
591	3875	3873
592	3880	3875
593	3882	3880
594	3884	3882
595	3888	3884
596	3906	3888
597	3913	3906
598	3926	3913
599	3933	3926
600	3939	3933
601	3944	3939
602	3946	3944
603	3978	3946
604	3979	3978
605	3984	3979
606	4004	3984
607	4012	4004
608	4016	4012
609	4023	4016
610	4036	4023
611	4046	4036
612	4053	4046
613	4057	4053
614	4058	4057
615	4059	4058
616	4091	4059
617	4093	4091
618	4099	4093
619	4101	4099
620	4127	4101
621	4142	4127
622	4145	4142
623	4154	4145
624	4170	4154
625	4178	4170
626	4199	4178
627	4200	4199
628	4218	4200
629	4221	4218
630	4234	4221
631	4237	4234
632	4238	4237
633	4239	4238
634	4245	4239
635	4246	4245
636	4257	4246
637	4261	4257
638	4275	4261
639	4276	4275
640	4277	4276
641	4285	4277
642	4286	4285
643	4287	4286
644	4288	4287
645	4289	4288
646	4300	4289
647	4328	4300
648	4329	4328
649	4341	4329
650	4342	4341
651	4343	4342
652	4345	4343
653	4353	4345
654	4354	4353
655	4355	4354
656	4363	4355
657	4364	4363
658	4365	4364
659	4370	4365
660	4372	4370
661	4393	4372
662	4404	4393
663	4410	4404
664	4420	4410
665	4421	4420
666	4423	4421
667	4424	4423
668	4436	4424
669	4449	4436
670	4451	4449
671	4469	4451
672	4470	4469
673	4481	4470
674	4483	4481
675	4488	4483
676	4509	4488
677	4519	4509
678	4520	4519
679	4551	4520
680	4552	4551
681	4553	4552
682	4554	4553
683	4562	4554
684	4573	4562
685	4574	4573
686	4575	4574
687	4586	4575
688	4602	4586
689	4603	4602
690	4621	4603
691	4630	4621
692	4631	4630
693	4643	4631
694	4656	4643
695	4664	4656
696	4673	4664
697	4701	4673
698	4715	4701
699	4734	4715
700	4749	4734
701	4772	4749
702	4783	4772
703	4788	4783
704	4789	4788
705	4806	4789
706	4807	4806
707	4815	4807
708	4826	4815
709	4827	4826
710	4834	4827
711	4835	4834
712	4851	4835
713	4877	4851
714	4890	4877
715	4899	4890
716	4900	4899
717	4901	4900
718	4902	4901
719	4908	4902
720	4912	4908
721	4913	4912
722	4918	4913
723	4945	4918
724	4953	4945
725	4966	4953
726	5001	4966
727	5002	5001
728	5008	5002
729	5009	5008
730	5010	5009
731	5011	5010
732	5012	5011
733	5037	5012
734	5039	5037
735	5052	5039
736	5057	5052
737	5071	5057
738	5091	5071
739	5092	5091
740	5093	5092
741	5105	5093
742	5106	5105
743	5121	5106
744	5123	5121
745	5125	5123
746	5136	5125
747	5137	5136
748	5138	5137
749	5149	5138
750	5150	5149
751	5164	5150
752	5184	5164
753	5185	5184
754	5186	5185
755	5188	5186
756	5189	5188
757	5190	5189
758	5200	5190
759	5201	5200
760	5202	5201
761	5204	5202
762	5221	5204
763	5223	5221
764	5225	5223
765	5241	5225
766	5250	5241
767	5254	5250
768	5258	5254
769	5259	5258
770	5275	5259
771	5276	5275
772	5289	5276
773	5291	5289
774	5313	5291
775	5327	5313
776	5328	5327
777	5329	5328
778	5344	5329
779	5345	5344
780	5362	5345
781	5365	5362
782	5366	5365
783	5379	5366
784	5380	5379
785	5411	5380
786	5425	5411
787	5426	5425
788	5435	5426
789	5436	5435
790	5448	5436
791	5449	5448
792	5452	5449
793	5455	5452
794	5456	5455
795	5464	5456
796	5466	5464
797	5475	5466
798	5484	5475
799	5485	5484
800	5502	5485
801	5504	5502
802	5527	5504
803	5531	5527
804	5542	5531
805	5555	5542
806	5556	5555
807	5566	5556
808	5567	5566
809	5569	5567
810	5570	5569
811	5577	5570
812	5578	5577
813	5579	5578
814	5580	5579
815	5581	5580
816	5582	5581
817	5598	5582
818	5600	5598
819	5620	5600
820	5622	5620
821	5637	5622
822	5638	5637
823	5639	5638
824	5648	5639
825	5661	5648
826	5662	5661
827	5663	5662
828	5676	5663
829	5677	5676
830	5679	5677
831	5707	5679
832	5708	5707
833	5725	5708
834	5726	5725
835	5727	5726
836	5736	5727
837	5738	5736
838	5749	5738
839	5751	5749
840	5752	5751
841	5773	5752
842	5774	5773
843	5821	5774
844	5838	5821
845	5870	5838
846	5871	5870
847	5872	5871
848	5873	5872
849	5895	5873
850	5896	5895
851	5919	5896
852	5920	5919
853	5921	5920
854	5937	5921
855	5939	5937
856	5940	5939
857	5962	5940
858	5980	5962
859	5981	5980
860	5982	5981
861	5984	5982
862	5985	5984
863	6012	5985
864	6014	6012
865	6027	6014
866	6060	6027
867	6061	6060
868	6072	6061
869	6082	6072
870	6083	6082
871	6084	6083
872	6085	6084
873	6086	6085
874	6087	6086
875	6088	6087
876	6101	6088
877	6102	6101
878	6125	6102
879	6126	6125
880	6127	6126
881	6147	6127
882	6148	6147
883	6149	6148
884	6150	6149
885	6165	6150
886	6184	6165
887	6205	6184
888	6207	6205
889	6228	6207
890	6229	6228
891	6230	6229
892	6248	6230
893	6249	6248
894	6250	6249
895	6271	6250
896	6272	6271
897	6273	6272
898	6274	6273
899	6275	6274
900	6289	6275
901	6290	6289
902	6291	6290
903	6311	6291
904	6325	6311
905	6326	6325
906	6339	6326
907	6342	6339
908	6344	6342
909	6345	6344
910	6346	6345
911	6347	6346
912	6359	6347
913	6362	6359
914	6375	6362
915	6384	6375
916	6385	6384
917	6386	6385
918	6387	6386
919	6400	6387
920	6401	6400
921	6420	6401
922	6423	6420
923	6450	6423
924	6451	6450
925	6452	6451
926	6453	6452
927	6454	6453
928	6455	6454
929	6456	6455
930	6457	6456
931	6475	6457
932	6477	6475
933	6498	6477
934	6499	6498
935	6500	6499
936	6503	6500
937	6520	6503
938	6522	6520
939	6544	6522
940	6545	6544
941	6546	6545
942	6548	6546
943	6562	6548
944	6563	6562
945	6564	6563
946	6565	6564
947	6587	6565
948	6588	6587
949	6590	6588
950	6592	6590
951	6594	6592
952	6613	6594
953	6614	6613
954	6617	6614
955	6639	6617
956	6643	6639
957	6645	6643
958	6646	6645
959	6648	6646
960	6669	6648
961	6670	6669
962	6672	6670
963	6700	6672
964	6701	6700
965	6726	6701
966	6727	6726
967	6728	6727
968	6745	6728
969	6763	6745
970	6764	6763
971	6765	6764
972	6766	6765
973	6767	6766
974	6788	6767
975	6793	6788
976	6815	6793
977	6816	6815
978	6818	6816
979	6819	6818
980	6823	6819
981	6844	6823
982	6846	6844
983	6847	6846
984	6848	6847
985	6858	6848
986	6873	6858
987	6874	6873
988	6890	6874
989	6930	6890
990	6932	6930
991	6972	6932
992	6973	6972
993	6974	6973
994	6975	6974
995	6976	6975
996	6996	6976
997	6997	6996
998	6998	6997
999	7028	6998
1000	7029	7028
1001	7030	7029
1002	7031	7030
1003	7059	7031
1004	7062	7059
1005	7088	7062
1006	7089	7088
1007	7091	7089
1008	7108	7091
1009	7127	7108
1010	7135	7127
1011	7136	7135
1012	7137	7136
1013	7158	7137
1014	7159	7158
1015	7168	7159
1016	7173	7168
1017	7183	7173
1018	7185	7183
1019	7214	7185
1020	7238	7214
1021	7254	7238
1022	7262	7254
1023	7287	7262
1024	7289	7287
1025	7290	7289
1026	7292	7290
1027	7326	7292
1028	7327	7326
1029	7347	7327
1030	7348	7347
1031	7349	7348
1032	7351	7349
1033	7352	7351
1034	7375	7352
1035	7376	7375
1036	7377	7376
1037	7378	7377
1038	7379	7378
1039	7381	7379
1040	7411	7381
1041	7435	7411
1042	7436	7435
1043	7465	7436
1044	7498	7465
1045	7499	7498
1046	7500	7499
1047	7501	7500
1048	7502	7501
1049	7503	7502
1050	7533	7503
1051	7534	7533
1052	7566	7534
1053	7567	7566
1054	7589	7567
1055	7590	7589
1056	7608	7590
1057	7615	7608
1058	7633	7615
1059	7634	7633
1060	7635	7634
1061	7669	7635
1062	7670	7669
1063	7671	7670
1064	7675	7671
1065	7698	7675
1066	7699	7698
1067	7700	7699
1068	7701	7700
1069	7702	7701
1070	7703	7702
1071	7725	7703
1072	7735	7725
1073	7736	7735
1074	7773	7736
1075	7776	7773
1076	7777	7776
1077	7778	7777
1078	7779	7778
1079	7782	7779
1080	7783	7782
1081	7816	7783
1082	7817	7816
1083	7819	7817
1084	7820	7819
1085	7822	7820
1086	7839	7822
1087	7845	7839
1088	7846	7845
1089	7847	7846
1090	7848	7847
1091	7849	7848
1092	7850	7849
1093	7851	7850
1094	7852	7851
1095	7853	7852
1096	7886	7853
1097	7887	7886
1098	7888	7887
1099	7889	7888
1100	7890	7889
1101	7921	7890
1102	7943	7921
1103	7945	7943
1104	7946	7945
1105	7947	7946
1106	7966	7947
1107	7972	7966
1108	7973	7972
1109	7974	7973
1110	8009	7974
1111	8011	8009
1112	8040	8011
1113	8041	8040
1114	8042	8041
1115	8066	8042
1116	8068	8066
1117	8070	8068
1118	8090	8070
1119	8098	8090
1120	8100	8098
1121	8104	8100
1122	8105	8104
1123	8171	8105
1124	8172	8171
1125	8173	8172
1126	8174	8173
1127	8175	8174
1128	8177	8175
1129	8207	8177
1130	8208	8207
1131	8209	8208
1132	8212	8209
1133	8213	8212
1134	8214	8213
1135	8215	8214
1136	8216	8215
1137	8236	8216
1138	8250	8236
1139	8252	8250
1140	8253	8252
1141	8283	8253
1142	8284	8283
1143	8315	8284
1144	8316	8315
1145	8317	8316
1146	8318	8317
1147	8319	8318
1148	8320	8319
1149	8321	8320
1150	8322	8321
1151	8353	8322
1152	8354	8353
1153	8355	8354
1154	8375	8355
1155	8384	8375
1156	8385	8384
1157	8386	8385
1158	8387	8386
1159	8388	8387
1160	8390	8388
1161	8413	8390
1162	8416	8413
1163	8417	8416
1164	8418	8417
1165	8419	8418
1166	8454	8419
1167	8456	8452
1168	8457	8454
1169	8458	8456
1170	8495	8457
1171	8497	8458
1172	8498	8495
1173	8499	8497
1174	8501	8498
1175	8502	8499
1176	8503	8501
1177	8530	8502
1178	8531	8503
1179	8532	8530
1180	8533	8531
1181	8556	8532
1182	8569	8533
1183	8570	8556
1184	8572	8569
1185	8574	8570
1186	8576	8572
1187	8603	8574
1188	8604	8576
1189	8608	8603
1190	8609	8604
1191	8610	8608
1192	8612	8609
1193	8613	8610
1194	8614	8612
1195	8615	8613
1196	8638	8614
1197	8639	8615
1198	8642	8638
1199	8645	8639
1200	8646	8642
1201	8647	8645
1202	8688	8646
1203	8701	8647
1204	8702	8688
1205	8703	8701
1206	8705	8702
1207	8707	8703
1208	8731	8705
1209	8733	8707
1210	8734	8731
1211	8748	8733
1212	8756	8734
1213	8757	8748
1214	8760	8756
1215	8762	8757
1216	8764	8760
1217	8798	8762
1218	8804	8764
1219	8806	8798
1220	8807	8804
1221	8808	8806
1222	8809	8807
1223	8811	8808
1224	8848	8809
1225	8850	8811
1226	8851	8848
1227	8887	8850
1228	8890	8851
1229	8913	8887
1230	8927	8890
1231	8928	8913
1232	8956	8927
1233	8964	8928
1234	8965	8956
1235	8966	8964
1236	8967	8965
1237	9012	8966
1238	9021	8967
1239	9022	9012
1240	9023	9021
1241	9055	9022
1242	9056	9023
1243	9057	9055
1244	9058	9056
1245	9087	9057
1246	9098	9058
1247	9099	9087
1248	9100	9098
1249	9104	9099
1250	9107	9100
1251	9144	9104
1252	9145	9107
1253	9146	9144
1254	9147	9145
1255	9148	9146
1256	9191	9147
1257	9237	9148
1258	9280	9191
1259	9281	9237
1260	9282	9280
1261	9283	9281
1262	9321	9282
1263	9322	9283
1264	9324	9321
1265	9325	9322
1266	9358	9324
1267	9359	9325
1268	9363	9358
1269	9364	9359
1270	9366	9363
1271	9368	9364
1272	9369	9366
1273	9374	9368
1274	9425	9369
1275	9428	9374
1276	9429	9425
1277	9430	9428
1278	9431	9429
1279	9459	9430
1280	9460	9431
1281	9461	9459
1282	9497	9460
1283	9503	9461
1284	9504	9497
1285	9505	9503
1286	9506	9504
1287	9507	9505
1288	9508	9506
1289	9539	9507
1290	9542	9508
1291	9591	9539
1292	9592	9542
1293	9593	9591
1294	9624	9592
1295	9627	9593
1296	9634	9624
1297	9635	9627
1298	9686	9634
1299	9687	9635
1300	9688	9686
1301	9689	9687
1302	9690	9688
1303	9691	9689
1304	9694	9690
1305	9695	9691
1306	9696	9694
1307	9748	9695
1308	9752	9696
1309	9753	9748
1310	9754	9752
1311	9755	9753
1312	9757	9754
1313	9759	9755
1314	9794	9757
1315	9800	9759
1316	9854	9794
1317	9856	9800
1318	9857	9854
1319	9909	9856
1320	9910	9857
1321	9911	9909
1322	9912	9910
1323	9913	9911
1324	9914	9912
1325	9915	9913
1326	9916	9914
1327	9978	9915
1328	9979	9916
1329	9980	9978
1330	9981	9979
1331	9982	9980
1332	9983	9981
1333	9984	9982
1334	9988	9983
1335	10042	9984
1336	10044	9988
1337	10045	10042
1338	10046	10044
1339	10047	10045
1340	10048	10046
1341	10049	10047
1342	10052	10048
1343	10081	10049
1344	10099	10081
1345	10100	10099
1346	10140	10100
1347	10146	10140
1348	10149	10146
1349	10150	10149
1350	10151	10150
1351	10152	10151
1352	10153	10152
1353	10198	10153
1354	10199	10198
1355	10200	10199
1356	10201	10200
1357	10202	10201
1358	10203	10202
1359	10204	10203
1360	10247	10204
1361	10251	10247
1362	10252	10251
1363	10253	10252
1364	10254	10253
1365	10256	10254
1366	10307	10256
1367	10308	10307
1368	10309	10308
1369	10369	10309
1370	10373	10369
1371	10374	10373
1372	10375	10375
1373	10376	10376
1374	10417	10417
1375	10418	10418
1376	10419	10419
1377	10420	10420
1378	10421	10421
1379	10424	10424
1380	10426	10426
1381	10479	10479
1382	10480	10480
1383	10481	10481
1384	10482	10482
1385	10483	10483
1386	10484	10484
1387	10486	10486
1388	10546	10546
1389	10547	10547
1390	10593	10593
1391	10594	10594
1392	10596	10596
1393	10597	10597
1394	10598	10598
1395	10599	10599
1396	10600	10600
1397	10601	10601
1398	10602	10602
1399	10603	10603
1400	10604	10604
1401	10648	10648
1402	10655	10655
1403	10656	10656
1404	10657	10657
1405	10659	10659
1406	10660	10660
1407	10713	10713
1408	10715	10715
1409	10717	10717
1410	10719	10719
1411	10720	10720
1412	10774	10774
1413	10775	10775
1414	10776	10776
1415	10777	10777
1416	10778	10778
1417	10779	10779
1418	10780	10780
1419	10830	10830
1420	10839	10839
1421	10840	10840
1422	10842	10842
1423	10843	10843
1424	10844	10844
1425	10899	10899
1426	10901	10901
1427	10902	10902
1428	10903	10903
1429	10937	10937
1430	10966	10966
1431	10967	10967
1432	10969	10969
1433	10971	10971
1434	10975	10975
1435	11028	11028
1436	11029	11029
1437	11030	11030
1438	11037	11037
1439	11073	11073
1440	11080	11080
1441	11082	11082
1442	11083	11083
1443	11084	11084
1444	11127	11127
1445	11129	11129
1446	11130	11130
1447	11131	11131
1448	11132	11132
1449	11133	11133
1450	11175	11175
1451	11178	11178
1452	11179	11179
1453	11180	11180
1454	11181	11181
1455	11183	11183
1456	11184	11184
1457	11224	11224
1458	11240	11240
1459	11241	11241
1460	11242	11242
1461	11244	11244
1462	11247	11247
1463	11288	11288
1464	11299	11299
1465	11302	11302
1466	11304	11304
1467	11305	11305
1468	11306	11306
1469	11307	11307
1470	11355	11355
1471	11356	11356
1472	11357	11357
1473	11358	11358
1474	11359	11359
1475	11361	11361
1476	11362	11362
1477	11363	11363
1478	11366	11366
1479	11437	11437
1480	11490	11481
1481	11502	11490
1482	11506	11502
1483	11507	11506
1484	11508	11507
1485	11558	11508
1486	11572	11558
1487	11575	11572
1488	11576	11575
1489	11579	11576
1490	11648	11579
1491	11649	11648
1492	11650	11649
1493	11651	11650
1494	11652	11651
1495	11653	11652
1496	11654	11653
1497	11655	11654
1498	11656	11655
1499	11657	11656
1500	11658	11657
1501	11732	11658
1502	11734	11732
1503	11735	11734
1504	11736	11735
1505	11809	11736
1506	11811	11809
1507	11812	11811
1508	11813	11812
1509	11814	11813
1510	11815	11814
1511	11817	11815
1512	11819	11817
1513	11889	11819
1514	11892	11889
1515	11893	11892
1516	11895	11893
1517	11896	11895
1518	11897	11896
1519	11899	11897
1520	11900	11899
1521	11901	11900
1522	11963	11901
1523	11965	11963
1524	11969	11965
1525	11970	11969
1526	11971	11970
1527	11972	11971
1528	12055	11972
1529	12056	12055
1530	12057	12056
1531	12059	12057
1532	12145	12059
1533	12147	12145
1534	12149	12147
1535	12150	12149
1536	12208	12150
1537	12210	12208
1538	12211	12210
1539	12220	12211
1540	12221	12220
1541	12223	12221
1542	12224	12224
1543	12225	12225
1544	12226	12226
1545	12292	12292
1546	12293	12293
1547	12294	12294
1548	12305	12305
1549	12307	12307
1550	12308	12308
1551	12309	12309
1552	12310	12310
1553	12311	12311
1554	12313	12313
1555	12369	12369
1556	12372	12372
1557	12374	12374
1558	12376	12376
1559	12377	12377
1560	12462	12462
1561	12463	12463
1562	12465	12465
1563	12467	12467
1564	12468	12468
1565	12538	12538
1566	12542	12542
1567	12543	12543
1568	12544	12544
1569	12545	12545
1570	12546	12546
1571	12547	12547
1572	12617	12617
1573	12623	12623
1574	12627	12627
1575	12629	12629
1576	12630	12630
1577	12631	12631
1578	12632	12632
1579	12633	12633
1580	12634	12634
1581	12721	12721
1582	12724	12724
1583	12727	12727
1584	12728	12728
1585	12729	12729
1586	12731	12731
1587	12809	12809
1588	12813	12813
1589	12815	12815
1590	12816	12816
1591	12903	12903
1592	12904	12904
1593	12905	12905
1594	12907	12907
1595	12908	12908
1596	12910	12910
1597	12912	12912
1598	12975	12975
1599	12995	12995
1600	12998	12998
1601	13000	13000
1602	13001	13001
1603	13004	13004
1604	13005	13005
1605	13006	13006
1606	13008	13008
1607	13063	13063
1608	13077	13077
1609	13078	13078
1610	13079	13079
1611	13080	13080
1612	13081	13081
1613	13170	13170
1614	13171	13171
1615	13172	13172
1616	13174	13174
1617	13175	13175
1618	13180	13180
1619	13250	13250
1620	13253	13253
1621	13256	13256
1622	13257	13257
1623	13260	13260
1624	13261	13261
1625	13262	13262
1626	13264	13264
1627	13346	13346
1628	13347	13347
1629	13348	13348
1630	13350	13350
1631	13351	13351
1632	13353	13353
1633	13354	13354
1634	13355	13355
1635	13449	13449
1636	13450	13450
1637	13451	13451
1638	13452	13452
1639	13453	13453
1640	13454	13454
1641	13455	13455
1642	13456	13456
1643	13457	13457
1644	13553	13553
1645	13554	13554
1646	13555	13555
1647	13556	13556
1648	13557	13557
1649	13558	13558
1650	13627	13627
1651	13651	13651
1652	13654	13654
1653	13657	13657
1654	13658	13658
1655	13659	13659
1656	13660	13660
1657	13757	13757
1658	13758	13758
1659	13759	13759
1660	13813	13813
1661	13844	13844
1662	13848	13848
1663	13849	13849
1664	13850	13850
1665	13947	13947
1666	13965	13965
1667	13967	13967
1668	13969	13969
1669	13970	13970
1670	13971	13971
1671	13972	13972
1672	13973	13973
1673	14039	14039
1674	14055	14055
1675	14060	14060
1676	14061	14061
1677	14064	14064
1678	14066	14066
1679	14071	14071
1680	14074	14074
1681	14075	14075
1682	14076	14076
1683	14077	14077
1684	14078	14078
1685	14167	14167
1686	14169	14169
1687	14170	14170
1688	14173	14173
1689	14174	14174
1690	14175	14175
1691	14251	14251
1692	14268	14268
1693	14270	14270
1694	14271	14271
1695	14272	14272
1696	14273	14273
1697	14276	14276
1698	14277	14277
1699	14278	14278
1700	14279	14279
1701	14280	14280
1702	14282	14282
1703	14283	14283
1704	14373	14373
1705	14374	14374
1706	14375	14375
1707	14377	14377
1708	14378	14378
1709	14486	14486
1710	14491	14491
1711	14492	14492
1712	14494	14494
1713	14495	14495
1714	14496	14496
1715	14497	14497
1716	14498	14498
1717	14499	14499
1718	14583	14583
1719	14585	14585
1720	14586	14586
1721	14587	14587
1722	14588	14588
1723	14590	14590
1724	14593	14593
1725	14688	14688
1726	14689	14689
1727	14691	14691
1728	14692	14692
1729	14693	14693
1730	14694	14694
1731	14695	14695
1732	14696	14696
1733	14697	14697
1734	14698	14698
1735	14699	14699
1736	14701	14701
1737	14782	14782
1738	14801	14801
1739	14806	14806
1740	14807	14807
1741	14808	14808
1742	14810	14810
1743	14811	14811
1744	14812	14812
1745	14815	14815
1746	14816	14816
1747	14904	14904
1748	14907	14907
1749	14909	14909
1750	14911	14911
1751	14912	14912
1752	14913	14913
1753	14914	14914
1754	14920	14920
1755	14924	14924
1756	14928	14928
1757	15024	15024
1758	15026	15026
1759	15027	15027
1760	15028	15028
1761	15032	15032
1762	15110	15110
1763	15142	15142
1764	15146	15146
1765	15147	15147
1766	15148	15148
1767	15149	15149
1768	15152	15152
1769	15153	15153
1770	15154	15154
1771	15155	15155
1772	15156	15156
1773	15256	15256
1774	15257	15257
1775	15258	15258
1776	15264	15264
1777	15265	15265
1778	15266	15266
1779	15384	15384
1780	15386	15386
1781	15387	15387
1782	15388	15388
1783	15389	15389
1784	15390	15390
1785	15391	15391
1786	15392	15392
1787	15393	15393
1788	15394	15394
1789	15395	15395
1790	15396	15396
1791	15475	15475
1792	15506	15506
1793	15507	15507
1794	15508	15508
1795	15509	15509
1796	15511	15511
1797	15514	15514
1798	15515	15515
1799	15516	15516
1800	15629	15629
1801	15630	15630
1802	15632	15632
1803	15634	15634
1804	15635	15635
1805	15636	15636
1806	15637	15637
1807	15678	15678
1808	15692	15692
1809	15695	15695
1810	15697	15697
1811	15702	15702
1812	15751	15751
1813	15753	15753
1814	15759	15759
1815	15762	15762
1816	15766	15766
1817	15773	15773
1818	15774	15774
1819	15776	15776
1820	15777	15777
1821	15780	15780
1822	15782	15782
1823	15783	15783
1824	15792	15792
1825	15802	15802
1826	15804	15804
1827	15805	15805
1828	15806	15806
1829	39317	39317
1830	39363	39363
1831	39446	39446
1832	39511	39511
1833	39683	39683
1834	39691	39691
1835	40011	40011
1836	40123	40123
1837	40135	40135
1838	40335	40335
1839	40394	40394
1840	40420	40420
1841	40422	40422
1842	40458	40458
1843	40628	40628
1844	40862	40862
1845	41205	41284
1846	41284	41419
1847	41419	41432
1848	41432	41459
1849	41459	41748
1850	41748	41820
1851	41820	41973
1852	41973	42547
1853	42547	42591
1854	42591	42713
1855	42713	42788
1856	42788	43115
1857	43115	43692
1858	43692	44231
1859	44231	44323
1860	44323	44449
1861	44449	44638
1862	44638	44925
1863	44925	45075
1864	45075	45142
1865	45142	45247
1866	45247	45278
1867	45278	45352
1868	45352	45499
1869	45499	45555
1870	45555	45568
1871	45568	45610
1872	45610	45659
1873	45659	45670
1874	45670	45750
1875	45750	45811
1876	45811	45853
1877	45853	45872
1878	45872	45881
1879	45881	45922
1880	45922	45944
1881	45944	45951
1882	45951	46053
1883	46053	46113
1884	46113	46164
1885	46164	46188
1886	46188	46215
1887	46215	46255
1888	46255	46284
1889	46257	46298
1890	46284	46325
1891	46298	46399
1892	46325	46441
1893	46399	46455
1894	46441	46478
1895	46455	46503
1896	46478	46596
1897	46503	46612
1898	46596	46688
1899	46612	46696
1900	46688	46711
1901	46696	46764
1902	46711	46798
1903	46764	46864
1904	46798	46922
1905	46864	46940
1906	46922	46971
1907	46940	47018
1908	46971	47084
1909	47018	47091
1910	47084	47172
1911	47091	47178
1912	47172	47348
1913	47178	47499
1914	47348	47504
1915	47499	47579
1916	47504	47706
1917	47579	47734
1918	47706	47765
1919	47734	47780
1920	47765	47909
1921	47780	47988
1922	47909	47989
1923	47988	48029
1924	47989	48054
1925	48029	48061
1926	48054	48202
1927	48061	48399
1928	48202	48465
1929	48399	48625
1930	48465	48652
1931	48625	48750
1932	48652	48875
1933	48750	49151
1934	48875	49192
1935	49151	49198
1936	49192	49291
1937	49198	49300
1938	49291	49600
1939	49300	49964
1940	49600	49989
1941	49964	50042
1942	49989	50072
1943	50042	50078
1944	50072	50082
1945	50078	50176
1946	50082	50195
1947	50176	50207
1948	50195	50216
1949	50207	50251
1950	50216	50264
1951	50251	50304
1952	50264	50342
1953	50304	50343
1954	50342	50356
1955	50343	50390
1956	50356	50498
1957	50390	50515
1958	50498	50612
1959	50515	50629
1960	50612	50694
1961	50629	50751
1962	50694	50781
1963	50751	50818
1964	50781	50866
1965	50818	50877
1966	50866	50887
1967	50877	50926
1968	50887	51189
1969	50926	51206
1970	51189	51279
1971	51206	51301
1972	51279	51314
1973	51301	51315
1974	51314	51325
1975	51315	51331
1976	51325	51333
1977	51331	51336
1978	51336	51339
1979	51339	51353
1980	51353	51359
1981	51359	51360
1982	51360	51362
1983	51362	51363
1984	51363	51364
1985	51364	51377
1986	51377	51378
1987	51378	51393
1988	51393	51395
1989	51395	51399
1990	51399	51401
1991	51401	51408
1992	51408	51415
1993	51415	51426
1994	51426	51429
1995	51429	51432
1996	51432	51433
1997	51433	51435
1998	51435	51442
[truncated: 1,879 more rows]

## Sheet: High invasion risk
Table S4.3. List of lakes having high invasion risk under the global climate change and environmental condition
S. No.	SSP2-4.5	SSP5-8.5
1	557	Lake Superior
2	2315	Bangweulu
3	3066	Granfjarden
4	3256	Eyasi
5	4422	54842
6	4550	Hedesundefj
7	4702	54751
8	4985	54929
9	5260	Kabamba
10	5342	Sebago Lake
11	5479	Bolsena
12	5655	Glan
13	5790	54991
14	7328	55007
15	8211	55237
16	8566	1608
17	8812	54923
18	8959	54806
19	10489	Manyara
20	12222	54761
21	14443	55127
22	15623	3256
23	52363	5790
24	54761	54772
25	54773	Oneida Lake
26	54806	Lake Winnipesaukee
27	54809	Milford Lake
28	54817	4227
29	54842	5342
30	54923	6388
31	54991	54817
32	55029	55029
33	55127	55632
34	55132	54773
35	55205	54925
36	55232	55232
37	55388	3066
38	55415	3444
39	55711	3486
40	55794	4344
41	Agata	4422
42	Bangweulu	4550
43	Daryacheh-ye Hamun	4985
44	Dian Chi	5031
45	Eagle Lake	5279
46	Grand	6046
47	Har	7313
48	Joseph	7569
49	Manyara	7892
50	Milford Lake	8535
51	Nerpich'ye	8812
52	Orog	8959
53	Pyhajarvi	9622
54	Sebago Lake	13444
55	Trout	14443
56	Yambuto	15383
57		42227
58		53760
59		55114
60		55176
61		55276
62		55460
63		55537
64		55695
65		55794
66		Har
67		Nerpich'ye
68		Trout
69		Joseph
70		557
71		Orog
72		Pyhajarvi
73		Grand
74		Daryacheh-ye Hamun
75		Agata
76		Yambuto
77		Eagle Lake
The number corresponding to the list of high invasion risk under the SSP2-4.5 and SSP5-8.5 represent the identity number of lakes, which names are not available.

## Sheet: Very high invasion risk
Table S4.4. List of lakes having high invasion risk under the global climate change and environmental condition
S. No.	SSP2-4.5	SSP5-8.5
1	Yambuto	Yambuto
2	Trout	Trout
3	Tai	Tai
4	Seneca Lake	Seneca Lake
5	Pyhajarvi	Pyhajarvi
6	Orog	Orog
7	Nerpich'ye	Nerpich'ye
8	Narran	Luzern
9	Luzern	Joseph
10	Joseph	Har
11	Har	Grand Lake
12	Grand Lake	Grand
13	Grand	Fontana Lake
14	Fontana Lake	Eagle Lake
15	Eagle Lake	Dongping
16	Dongping	Dian Chi
17	Daryacheh-ye Hamun	Daryacheh-ye Hamun
18	Cayuga Lake	Cayuga Lake
19	Agata	Baringo
20	55830	Agata
21	55819	55830
22	55782	55819
23	55750	55782
24	55740	55773
25	55736	55761
26	55732	55750
27	55714	55740
28	55700	55736
29	55680	55732
30	55674	55714
31	55613	55711
32	55612	55700
33	55606	55680
34	55558	55674
35	55537	55627
36	55535	55613
37	55502	55612
38	55456	55606
39	55452	55558
40	55444	55535
41	55432	55502
42	55408	55456
43	55382	55452
44	55338	55444
45	55328	55432
46	55309	55415
47	55305	55408
48	55254	55382
49	55056	55328
50	54663	55309
51	54650	55305
52	54548	55274
53	54546	55254
54	54517	55205
55	54449	55056
56	54445	54809
57	54382	54671
58	54362	54663
59	54359	54661
60	54355	54650
61	54350	54548
62	54319	54517
63	54305	54455
64	54300	54449
65	54295	54445
66	54283	54393
67	54270	54382
68	54263	54373
69	54257	54362
70	54214	54359
71	54199	54356
72	54191	54350
73	54183	54341
74	54173	54319
75	54138	54305
76	54130	54300
77	54118	54295
78	54111	54283
79	54110	54270
80	54108	54263
81	54103	54257
82	54056	54215
83	54050	54214
84	54011	54213
85	53952	54207
86	53899	54199
87	53859	54173
88	53840	54138
89	53831	54130
90	53813	54118
91	53807	54111
92	53793	54110
93	53704	54108
94	53698	54103
95	53680	54056
96	53674	54050
97	53673	53899
98	53648	53880
99	53641	53859
100	53621	53840
101	53614	53831
102	53612	53813
103	53598	53807
104	53588	53793
105	53570	53779
106	53535	53704
107	53520	53700
108	53509	53699
109	53488	53698
110	53485	53680
111	53467	53674
112	53464	53673
113	53461	53668
114	53443	53659
115	53437	53648
116	53345	53621
117	53341	53614
118	53330	53612
119	53320	53598
120	53300	53588
121	53134	53570
122	53099	53546
123	53074	53536
124	52894	53535
125	52850	53520
126	52800	53509
127	52764	53488
128	52760	53485
129	52752	53480
130	52742	53476
131	52711	53467
132	52699	53464
133	52670	53461
134	52658	53443
135	52645	53441
136	52623	53437
137	52619	53425
138	52588	53411
139	52569	53395
140	52549	53392
141	52471	53367
142	52465	53345
143	52463	53341
144	52442	53330
145	52418	53320
146	52399	53300
147	52385	53134
148	52379	53099
149	52367	53074
150	52364	53030
151	52356	53009
152	52308	52997
153	52305	52894
154	52302	52881
155	52298	52850
156	52266	52812
157	52245	52800
158	52233	52764
159	52226	52760
160	52165	52752
161	52157	52742
162	52153	52711
163	52130	52699
164	52125	52688
165	52123	52670
166	52106	52658
167	52096	52645
168	52045	52641
169	52024	52638
170	52023	52636
171	52001	52630
172	51972	52623
173	51938	52619
174	51932	52588
175	51927	52580
176	51925	52569
177	51916	52555
178	51912	52549
179	51907	52536
180	51904	52525
181	51900	52520
182	51897	52471
183	51895	52465
184	51887	52463
185	51881	52443
186	51877	52442
187	51841	52418
188	51825	52399
189	51824	52397
190	51820	52385
191	51810	52379
192	51762	52367
193	51754	52364
194	51722	52363
195	51721	52359
196	51713	52356
197	51692	52349
198	51621	52308
199	51619	52307
200	51616	52305
201	51606	52302
202	51502	52298
203	51028	52296
204	50890	52288
205	50676	52285
206	50600	52282
207	50560	52266
208	50136	52245
209	49818	52233
210	49545	52226
211	49326	52208
212	49115	52165
213	48420	52157
214	48409	52153
215	48256	52130
216	47996	52125
217	47901	52123
218	47840	52106
219	47747	52096
220	47663	52063
221	47603	52045
222	47557	52040
223	47497	52033
224	47450	52030
225	47240	52029
226	47006	52024
227	46915	52023
228	46884	52018
229	46019	52014
230	45977	52010
231	45973	52001
232	45965	51982
233	45748	51972
234	42812	51938
235	42807	51932
236	42033	51927
237	41550	51925
238	39563	51916
239	38062	51912
240	37661	51907
241	15785	51904
242	15757	51900
243	15633	51897
244	15510	51895
245	15499	51892
246	15269	51887
247	15261	51881
248	15259	51877
249	15211	51876
250	15139	51870
251	15137	51841
252	15029	51839
253	14809	51833
254	14802	51825
255	14592	51824
256	14274	51820
257	14045	51810
258	13961	51776
259	13854	51762
260	13852	51754
261	13839	51721
262	13754	51713
263	13656	51692
264	13646	51621
265	13352	51619
266	13167	51616
267	13076	51584
268	13003	51502
269	12993	51370
270	12814	51355
271	12730	51104
272	12723	51071
273	12541	51028
274	12375	50981
275	12367	50676
276	11964	50600
277	11888	50560
278	11660	50136
279	11659	49818
280	11309	49545
281	11287	49326
282	11026	48409
283	10970	48256
284	10422	47996
285	10372	47901
286	10370	47840
287	9796	47747
288	9792	47603
289	9791	47557
290	9751	47497
291	9626	47450
292	9620	47329
293	9502	47240
294	9458	47006
295	9276	46915
296	9182	46884
297	9019	46140
298	8889	46019
299	8796	45977
300	8758	45973
301	8602	45965
302	8506	45748
303	8389	43997
304	8357	43789
305	8249	42812
306	8248	42807
307	8142	42652
308	8136	42033
309	8006	41611
310	7969	41550
311	7528	41526
312	7460	40822
313	7459	39819
314	6591	39563
315	6470	38062
316	6448	37661
317	6424	15785
318	6360	15757
319	6262	15633
320	6233	15623
321	6015	15513
322	5999	15510
323	5983	15499
324	5943	15385
325	5837	15381
326	5772	15269
327	5599	15261
328	5451	15259
329	5343	15229
330	5339	15211
331	5326	15139
332	5135	15137
333	5070	15029
334	5069	15000
335	4825	14996
336	4684	14809
337	4585	14802
338	4560	14592
339	4480	14490
340	4351	14274
341	3945	14045
342	3936	13968
343	3897	13854
344	3872	13852
345	3778	13839
346	3422	13754
347	2922	13656
348	2913	13646
349	2583	13352
350	1682	13181
351	750	13167
352	557	13076
353		13003
354		13002
355		12993
356		12814
357		12730
358		12723
359		12541
360		12437
361		12375
362		12367
363		12222
364		12219
365		11964
366		11888
367		11866
368		11660
369		11659
370		11309
371		11287
372		11026
373		10970
374		10489
375		10422
376		10372
377		10370
378		9796
379		9792
380		9791
381		9751
382		9626
383		9620
384		9541
385		9502
386		9458
387		9457
388		9362
389		9276
390		9182
391		9019
392		8796
393		8758
394		8602
395		8506
396		8389
397		8383
398		8357
399		8289
400		8249
401		8248
402		8211
403		8210
404		8142
405		8136
406		8103
407		8006
408		7969
409		7463
410		7460
411		7459
412		7272
413		7133
414		7022
415		6591
416		6497
417		6470
418		6448
419		6424
420		6383
421		6360
422		6233
423		6015
424		5999
425		5983
426		5943
427		5837
428		5772
429		5655
430		5599
431		5479
432		5451
433		5447
434		5356
435		5343
436		5339
437		5326
438		5139
439		5135
440		5070
441		5069
442		5056
443		4825
444		4702
445		4684
446		4585
447		4584
448		4560
449		4480
450		4351
451		4283
452		3945
453		3936
454		3897
455		3872
456		3778
457		3422
458		2922
459		2913
460		2583
461		2554
462		2315
463		2302
464		1682
465		750
466		557
The number corresponding to the list of very high invasion risk under the SSP2-4.5 and SSP5-8.5 represent the identity number of lakes, which names are not available.
